# Supplementary material for: Integrated metabolome and transcriptome analysis of castor oil accumulation during seed development in Ricinus communis
Source: Front Plant Sci. 2026 Feb 27;17:1763593. doi: 10.3389/fpls.2026.1763593 (PMC12982342; doi:10.3389/fpls.2026.1763593)
Supplement: Supplementary file 2 [file Table1.xlsx]

## Sheet: Table S1
Table S1 The primers for quantitative real-time PCR in this study.
Gene ID	Primer F	Primer R
28166.t000046.TIGRR0.1	TATCTTCTTGCGGTGTGCGT	GTTGCTGCTCAATAGCCTGC
29200.t000004.TIGRR0.1	CTGTGGAGGCAGAGTCGTCA	ACAACCTCCCTCCAAGAGC
29200.t000006.TIGRR0.1	GCCAAGTTCGAGAGGGTCAA	TTGCTGAAACTCGTCCTGCT
29601.t000014.TIGRR0.1	AGGTGGAGAGAAGGACGAGG	AGGCTTGGTTCCTGCCTTAC
29620.t000004.TIGRR0.1	AGTACAGCTTGGGACACTGG	CACCTGCTCCACCAACTACA
29646.t000070.TIGRR0.1	ACCTATCCACCCAGCCAAAG	GCCAGCATACTCCCAGAACC
29841.t000070.TIGRR0.1	TCCTCATGCAAAGCCACCAA	CATGCCAAGATTGCTCCCCT
29929.t000288.TIGRR0.1	CCTCCTCCACCTGCCATTTT	AGTGCCAAGTTTCCCCTTCC
30055.t000018.TIGRR0.1	TTTTTGATACCCTCCGCCGT	ACCTCAAAACAGCCCCACAG
30131.t000233.TIGRR0.1	AGGCCAGACAAAGCCTGTTT	CCCTTCCCCTTCTTGTCTCC
30147.t000716.TIGRR0.1	TTTTCGGACTCGTCTTCGGG	TGTCGTCAGGAATAGGCAGC
30174.t000160.TIGRR0.1	CGTGTGATGCAAGGGGCTTC	TCCACTCTTTCGAGCTTCACAT
28035.t000007.TIGRR0.1	TTACCATGCAATGGAGGCCA	CTCGACGAACAAGCACTCCT
27810.t000017.TIGRR0.1	AGGGGCAATCTTCAGTGGTG	TTGCTCGCTGAATGTGTCCT
29673.t000033.TIGRR0.1	GATTACGCAGGATGGCTTGC	TCTCCAAGTGGTCAAAGAGGC
29726.t000092.TIGRR0.1	CCCTTACATTGCGACAGGGA	CAGTGTCAGGTGTCAGAGCA
29682.t000014.TIGRR0.1	AACCTGATGGCGAGTTATTT	CCTCTTCCACTGTAGGCTGT
27985.t000040.TIGRR0.1	TCCAAGAGCGAGCCACATTT	GCACCTGTGGGGTCTACTTC

## Sheet: Table S2
Table S2 Total identified metabolites at five periods during seed development.
Index	Ion mode	Q1 (Da)	Q3 (Da)	Molecular Weight (Da)	Formula	Ionization model	KEGG ID	KEGG_pathway_annotation	Compounds	Class I	Class II	CAS	Level	mix01	mix02	mix03	S1-1	S1-2	S1-3	S2-1	S2-2	S2-3	S3-1	S3-2	S3-3	S4-1	S4-2	S4-3	S5-1	S5-2	S5-3
pmb0782	Positive	86.1	69.2	85.089	C5H11N	[M+H]+	C01746	Tropane, piperidine and pyridine alkaloid biosynthesis(ko00960)	Piperidine	Alkaloids	Alkaloids	110-89-4	B	20732000	21010000	21639000	21175000	23839000	23648000	23335000	25577000	24798000	28405000	25879000	25707000	14587000	16454000	15369000	7650600	7220100	7683500
pme2292	Positive	89.11	72.08	88.1	C4H12N2	[M+H]+	C00134	ABC transporters(ko02010);;Tropane, piperidine and pyridine alkaloid biosynthesis(ko00960);;Arginine and proline metabolism(ko00330);;Glutathione metabolism(ko00480);;Biosynthesis of secondary metabolites(ko01110);;Metabolic pathways(ko01100)	Putrescine	Alkaloids	Phenolamine	110-60-1	B	5330900	6217400	6243500	6072200	5467300	5771600	5328200	6575000	6067200	8308200	6230100	7369800	3393300	3182900	3636000	2181600	2506200	3316100
pme1987	Negative	88.05	71	89.048	C3H7NO2	[M-H]-	C00041	Biosynthesis of amino acids(ko01230);;Carbon metabolism(ko01200);;Cyanoamino acid metabolism(ko00460);;Carbon fixation in photosynthetic organisms(ko00710);;Taurine and hypotaurine metabolism(ko00430);;ABC transporters(ko02010);;Sulfur relay system(ko04122);;Alanine, aspartate and glutamate metabolism(ko00250);;Cysteine and methionine metabolism(ko00270);;Aminoacyl-tRNA biosynthesis(ko00970);;Met…	L-Alanine	Amino acids and derivatives	Amino acids and derivatives	56-41-7	B	9634.4	7298.7	7221.8	6638.8	6159.7	8135.8	4070.8	5106.1	6246.8	9731.2	7714.6	10978	3585.9	15874	10339	5100.9	5543.1	2551.9
ML10198895	Negative	88.04	88.04	89.048	C3H7NO2	[M-H]-	C00213	Glycine, serine and threonine metabolism(ko00260);;Metabolic pathways(ko01100);;Arginine and proline metabolism(ko00330)	N-Methylglycine	Amino acids and derivatives	Amino acids and derivatives	107-97-1	B	20464	13689	17855	26758	17060	19893	10757	16994	26325	15987	24524	24455	9776.4	17291	20745	11474	20746	11868
pmf0096	Negative	88.99	70.9	89.995	C2H2O4	[M-H]-	C00209	Metabolic pathways(ko01100);;Glyoxylate and dicarboxylate metabolism(ko00630)	Oxalic acid	Phenolic acids	Phenolic acids	144-62-7	B	47514	73625	90135	31942	43819	39676	33698	57550	37375	21529	41083	44007	157120	161790	205480	25298	11997	34865
Lmgn000188	Negative	89.02	59.01	90.032	C3H6O3	[M-H]-	C00256	Vancomycin resistance(ko01502);;Pyruvate metabolism(ko00620);;Propanoate metabolism(ko00640);;Metabolic pathways(ko01100);;Biosynthesis of secondary metabolites(ko01110);;Fructose and mannose metabolism(ko00051);;Glycolysis / Gluconeogenesis(ko00010)	D-Lactic Acid	Organic acids	Organic acids	10326-41-7	B	16828	18441	19423	20727	23994	19644	17815	12367	17774	16942	15160	15840	13728	16987	14984	7464.5	9	9
pme2601	Negative	89	59	90.032	C3H6O3	[M-H]-	C01013	Carbon metabolism(ko01200);;Metabolic pathways(ko01100);;Propanoate metabolism(ko00640);;beta-Alanine metabolism(ko00410);;Pyrimidine metabolism(ko00240)	3-Hydroxypropanoic acid	Organic acids	Organic acids	503-66-2	B	21216	31558	38962	29437	49648	40427	22989	35484	32668	45131	50035	38168	16813	28771	21438	42856	15071	34064
Lmgn002679	Negative	93.03	75.02	94.042	C6H6O	[M-H]-	C00146	Tyrosine metabolism(ko00350)	Phenol	Phenolic acids	Phenolic acids	108-95-2	B	74288	89000	83238	77565	194540	96997	47454	42555	33004	141520	198750	183710	90625	74576	72952	9	9	9
Lmqp000873	Positive	101.02	55.02	100.018	C4H4O3	[M+H]+	C19524	--	Succinic anhydride	Organic acids	Organic acids	108-30-5	A	1133500	1233900	1104200	872410	783720	1366800	1360600	1458400	1473200	731200	765330	990020	1767100	1925400	2058700	885840	744810	572670
mws4052	Positive	102.05	56.05	101.048	C4H7NO2	[M+H]+	C01234	Cysteine and methionine metabolism(ko00270);;Metabolic pathways(ko01100);;Biosynthesis of secondary metabolites(ko01110)	1-Aminocyclopropane-1-carboxylic acid	Organic acids	Organic acids	22059-21-8	A	1719300	2113000	1936600	1835700	2266100	2226400	2430100	2658900	2378500	2996200	2603100	2285300	991810	875560	937360	1080900	1417800	469570
Lmgn000219	Negative	101.02	55.02	102.032	C4H6O3	[M-H]-	C00232	Alanine, aspartate and glutamate metabolism(ko00250);;Nicotinate and nicotinamide metabolism(ko00760);;Vitamin B6 metabolism(ko00750);;Tyrosine metabolism(ko00350);;Metabolic pathways(ko01100);;Butanoate metabolism(ko00650);;Carbon metabolism(ko01200)	Succinic semialdehyde	Organic acids	Organic acids	692-29-5	B	36655	30159	23109	34818	29230	53008	26874	45924	46248	16799	29016	22252	23421	13398	28688	9	7157.6	5855.5
pmf0256	Negative	101.1	84.7	102.104	C6H14O	[M-H]-	-	--	3-Methyl-1-pentanol	Others	Saccharides and Alcohols	589-35-5	B	34451	32868	30926	34462	38777	29256	48747	66087	36086	41485	28522	31534	36509	35483	28098	24320	32312	18040
pme1841	Positive	103.12	86.1	102.116	C5H14N2	[M+H]+	C01672	Metabolic pathways(ko01100);;Biosynthesis of secondary metabolites(ko01110);;Lysine degradation(ko00310);;Glutathione metabolism(ko00480);;Tropane, piperidine and pyridine alkaloid biosynthesis(ko00960)	Cadaverine	Alkaloids	Phenolamine	462-94-2	B	714800	784960	765220	8954300	351460	450420	147000	159050	141400	342030	259030	253790	176520	167490	175510	16182	33077	42148
pme3033	Positive	104.07	86	103.063	C4H9NO2	[M+H]+	C01026	Metabolic pathways(ko01100);;Glycine, serine and threonine metabolism(ko00260)	N,N-Dimethylglycine	Amino acids and derivatives	Amino acids and derivatives	1118-68-9	B	9525400	10463000	10088000	30053000	10394000	10200000	8595300	8782700	8243500	8852700	7556300	6181500	5174300	10121000	10058000	9086100	8237600	6199900
pme3017	Positive	104.07	58	103.063	C4H9NO2	[M+H]+	C03665	--	2-Aminoisobutyric acid	Amino acids and derivatives	Amino acids and derivatives	62-57-7	B	15417000	17042000	16763000	15438000	17470000	16405000	16409000	18302000	17231000	17763000	17000000	17927000	13424000	14891000	14613000	16404000	10907000	14824000
pme3011	Positive	104.07	68.8	103.063	C4H9NO2	[M+H]+	C00334	--	γ-Aminobutyric acid	Organic acids	Organic acids	56-12-2	B	16031000	17415000	16559000	52160000	16145000	18154000	15068000	14254000	14085000	14803000	11666000	10290000	8127500	17396000	16441000	15020000	14139000	9618400
pmb0484	Positive	104.1	60.1	103.091	C5H13NO	[M+H]+	C00114	Glycerophospholipid metabolism(ko00564);;ABC transporters(ko02010);;Metabolic pathways(ko01100);;Glycine, serine and threonine metabolism(ko00260)	Choline	Alkaloids	Alkaloids	62-49-7	A	843170	885210	850590	747090	825120	874930	854480	939680	969420	943640	818800	980700	753510	832040	795350	881980	566240	814450
ML10172161	Negative	103	59.01	104.011	C3H4O4	[M-H]-	C00168	--	Hydroxypyruvic acid*	Organic acids	Organic acids	1113-60-6	B	94708	80724	101020	72962	79672	93891	57606	63680	60276	120830	109780	101960	96946	107780	128600	30468	26134	65929
Lmbn000193	Negative	103	59.01	104.011	C3H4O4	[M-H]-	C01146	--	Tartronate semialdehyde*	Organic acids	Organic acids	2480-77-5	B	99189	98800	110760	67953	109900	106380	65405	85540	72914	108590	101580	162060	129700	130160	123740	30657	36675	110510
mws0576	Negative	103.04	59.1	104.047	C4H8O3	[M-H]-	C01089	--	3-Hydroxybutyric acid	Organic acids	Organic acids	300-85-6	B	292640	334360	282920	178840	383670	269960	138400	192110	166610	446800	389900	337590	183300	585680	860600	208500	234980	9
pme1975	Negative	103	59	104.06	C3H4O4	[M-H]-	C00383	Pyrimidine metabolism(ko00240);;beta-Alanine metabolism(ko00410)	Malonic acid	Organic acids	Organic acids	141-82-2	B	718130	778090	815770	623470	893510	710450	451590	499190	470260	913720	825460	1001700	1018400	981390	1065100	557090	741550	839690
pme0010	Positive	106	60	105.043	C3H7NO3	[M+H]+	C00065	Glyoxylate and dicarboxylate metabolism(ko00630);;Vancomycin resistance(ko01502);;Sphingolipid metabolism(ko00600);;Aminoacyl-tRNA biosynthesis(ko00970);;Biosynthesis of secondary metabolites(ko01110);;Metabolic pathways(ko01100);;ABC transporters(ko02010);;Monobactam biosynthesis(ko00261);;Cysteine and methionine metabolism(ko00270);;Sulfur metabolism(ko00920);;Carbon metabolism(ko01200);;Biosyn…	L-Serine	Amino acids and derivatives	Amino acids and derivatives	56-45-1	B	638670	652030	744130	991170	1034400	599950	455140	431380	239690	828550	1112200	684520	446800	510020	545220	2715000	6978500	863400
pme2433	Positive	106.09	88	105.079	C4H11NO2	[M+H]+	C06772	Glycerophospholipid metabolism(ko00564)	Diethanolamine	Alkaloids	Alkaloids	111-42-2	B	57029	64300	68714	141440	123560	52863	40046	31466	63265	72950	76031	63976	52826	61945	61414	203200	513980	51127
pme0048	Negative	108.01	64	109.02	C2H7NO2S	[M-H]-	C00519	Taurine and hypotaurine metabolism(ko00430);;Metabolic pathways(ko01100)	2-Aminoethanesulfinic acid	Organic acids	Organic acids	300-84-5	B	32845	31360	30752	7399.1	5717.4	16902	14731	23231	19977	20997	18162	28935	30102	34916	32682	146880	72245	50138
mws0601	Negative	110.02	66	111.032	C5H5NO2	[M-H]-	C05942	--	Pyrrole-2-carboxylic acid	Organic acids	Organic acids	634-97-9	B	16485	20996	19193	31664	30846	30403	15513	15082	12655	32624	29862	35472	15847	24395	20723	9	9823.1	7249.1
mws0255	Positive	112.05	95	111.043	C4H5N3O	[M+H]+	C00380	Metabolic pathways(ko01100);;Pyrimidine metabolism(ko00240)	Cytosine	Nucleotides and derivatives	Nucleotides and derivatives	71-30-7	B	293820	336460	365870	2253400	225860	260210	151080	178920	181710	194650	199350	287010	211080	220600	281370	379840	450340	501760
pme2122	Positive	112.09	95	111.08	C5H9N3	[M+H]+	C00388	Histidine metabolism(ko00340);;Metabolic pathways(ko01100);;Biosynthesis of secondary metabolites(ko01110)	Histamine	Amino acids and derivatives	Amino acids and derivatives	51-45-6	B	18382	33053	22228	11704	24252	23333	25642	31468	28895	28308	19571	34786	25399	21418	30680	11059	7912.6	6738
pme0257	Negative	111.02	80	112.027	C4H4N2O2	[M-H]-	C00106	Pantothenate and CoA biosynthesis(ko00770);;Metabolic pathways(ko01100);;beta-Alanine metabolism(ko00410);;Pyrimidine metabolism(ko00240)	Uracil	Nucleotides and derivatives	Nucleotides and derivatives	66-22-8	B	260700	251330	292480	334650	312970	255560	228390	211670	216310	261950	263650	249350	296690	328870	276460	468980	452060	273270
pme0006	Positive	116.07	70.1	115.063	C5H9NO2	[M+H]+	C00148	ABC transporters(ko02010);;Carbapenem biosynthesis(ko00332);;Aminoacyl-tRNA biosynthesis(ko00970);;Biosynthesis of amino acids(ko01230);;Arginine and proline metabolism(ko00330);;Biosynthesis of secondary metabolites(ko01110);;Metabolic pathways(ko01100)	L-Proline	Amino acids and derivatives	Amino acids and derivatives	147-85-3	A	1120800	1051500	1201500	2667700	1259600	791070	448270	483980	524180	1891700	1388900	1572900	833140	949780	1105600	1376000	2313800	673690
mws0376	Negative	115	71	116.011	C4H4O4	[M-H]-	C00122	Pyruvate metabolism(ko00620);;Biosynthesis of secondary metabolites(ko01110);;Metabolic pathways(ko01100);;Butanoate metabolism(ko00650);;Alanine, aspartate and glutamate metabolism(ko00250);;Phenylalanine metabolism(ko00360);;Nicotinate and nicotinamide metabolism(ko00760);;Oxidative phosphorylation(ko00190);;Citrate cycle (TCA cycle)(ko00020);;Arginine biosynthesis(ko00220);;Tyrosine metabolism…	Fumaric acid	Organic acids	Organic acids	110-17-8	B	1309800	1295600	1302400	5361500	435680	729930	1061900	1172800	831590	610270	338790	921830	1720900	1761600	1794200	638010	9	1961500
mws0823	Negative	115.04	71	116.047	C5H8O3	[M-H]-	C00141	Biosynthesis of amino acids(ko01230);;Pantothenate and CoA biosynthesis(ko00770);;Glucosinolate biosynthesis(ko00966);;2-Oxocarboxylic acid metabolism(ko01210);;Metabolic pathways(ko01100);;Biosynthesis of secondary metabolites(ko01110);;Valine, leucine and isoleucine biosynthesis(ko00290);;Valine, leucine and isoleucine degradation(ko00280)	3-Methyl-2-Oxobutanoic acid	Organic acids	Organic acids	759-05-7	B	63049	60075	62085	36872	93890	75363	79356	89186	86648	42551	61799	71102	75086	104040	68010	54406	25351	49436
pme3193	Negative	116.04	74	117.043	C4H7NO3	[M-H]-	-	--	N-Acetyl-L-glycine	Amino acids and derivatives	Amino acids and derivatives	543-24-8	B	12262	13769	14364	24339	13256	14568	6261.3	10413	6744.3	22211	18717	14511	11024	10161	12351	8529.6	7373.5	8951.6
pme0066	Negative	116.1	74	117.054	C3H7N3O2	[M-H]-	C00581	Glycine, serine and threonine metabolism(ko00260);;Metabolic pathways(ko01100);;Arginine and proline metabolism(ko00330)	Guanidinoacetate	Amino acids and derivatives	Amino acids and derivatives	352-97-6	B	22093	14971	24468	45348	26926	32929	13739	23030	10429	34637	41989	27181	11594	15087	29446	12857	17013	6623.1
pmb1096	Positive	118.07	91	117.058	C8H7N	[M+H]+	C00463	Biosynthesis of secondary metabolites(ko01110);;Metabolic pathways(ko01100);;Tryptophan metabolism(ko00380);;Phenylalanine, tyrosine and tryptophan biosynthesis(ko00400);;Benzoxazinoid biosynthesis(ko00402)	Indole	Alkaloids	Plumerane	120-72-9	A	20056	29254	26598	19505	25716	31757	28729	42263	32728	52534	39627	36653	18057	23037	22709	9888.6	6374	14680
mws0256	Positive	118.09	72.1	117.079	C5H11NO2	[M+H]+	C00183	Cyanoamino acid metabolism(ko00460);;Pantothenate and CoA biosynthesis(ko00770);;Glucosinolate biosynthesis(ko00966);;Biosynthesis of amino acids(ko01230);;ABC transporters(ko02010);;Biosynthesis of secondary metabolites(ko01110);;Metabolic pathways(ko01100);;Valine, leucine and isoleucine biosynthesis(ko00290);;Valine, leucine and isoleucine degradation(ko00280);;Aminoacyl-tRNA biosynthesis(ko00…	L-Valine	Amino acids and derivatives	Amino acids and derivatives	72-18-4	A	15640000	15634000	15429000	22569000	19117000	18987000	15910000	17229000	16014000	19602000	20149000	19941000	9873300	11429000	10983000	9549800	9077300	7746200
pme0120	Positive	118.09	101	117.079	C5H11NO2	[M+H]+	C00431	Arginine and proline metabolism(ko00330);;Lysine degradation(ko00310)	5-Aminovaleric acid	Amino acids and derivatives	Amino acids and derivatives	660-88-8	A	65828	71381	74627	252320	58891	89253	70220	82550	59384	65937	85004	36694	26978	55065	68698	63689	25167	80564
mws0191	Positive	118.09	59	117.079	C5H11NO2	[M+H]+	C00719	ABC transporters(ko02010);;Metabolic pathways(ko01100);;Glycine, serine and threonine metabolism(ko00260)	Betaine	Alkaloids	Alkaloids	107-43-7	A	1060800	1081700	1205700	1825500	1477000	1278100	1093300	1194700	1177100	1448900	1447200	1415100	672100	738110	784950	591570	700950	696220
mws0192	Negative	117.02	73	118.027	C4H6O4	[M-H]-	C00042	--	Succinic acid*	Organic acids	Organic acids	110-15-6	A	80577000	80671000	78314000	62710000	47524000	92912000	86575000	98826000	97625000	56285000	56455000	76898000	114280000	107240000	112810000	42475000	32685000	37843000
pme1730	Negative	117	59	118.027	C4H6O4	[M-H]-	-	--	D-Erythronolactone	Organic acids	Organic acids	15667-21-7	B	56372	81582	74542	110310	25733	47497	136980	146780	155280	19518	39837	18262	27849	34761	29219	20728	5724.5	12166
mws0470	Negative	117.02	73	118.027	C4H6O4	[M-H]-	C02170	--	Methylmalonic acid*	Organic acids	Organic acids	516-05-2	A	91473000	92812000	89775000	72167000	55234000	102550000	98313000	109050000	107350000	63592000	62952000	89614000	127000000	119690000	122700000	50807000	42008000	45635000
mws0640	Negative	117.06	71	118.063	C5H10O3	[M-H]-	-	--	2-Hydroxy-2-methylbutyric acid	Organic acids	Organic acids	3739-30-8	B	8780.6	8260.1	10870	9669.7	13859	11880	20487	13217	17386	8225.1	7691.9	2978.2	3427.7	3054.1	4213.9	9	9	9
mws0147	Negative	117.06	59	118.063	C5H10O3	[M-H]-	C20827	--	β-Hydroxyisovaleric acid	Organic acids	Organic acids	625-08-1	A	3487900	3709900	3411000	3287400	3826300	4474200	4029800	5337400	4036500	4225200	4365500	4522800	2732400	3080400	2903300	1010600	633510	3391100
pme3096	Negative	118	74	119.022	C3H5NO4	[M-H]-	C00872	--	Aminomalonic acid	Organic acids	Organic acids	1068-84-4	B	3806100	3554300	3665200	2792700	2084600	3979100	3952700	4561200	4595800	2511200	2357200	3516300	5131500	5238300	5360000	1968500	1572200	1641400
mws0230	Positive	120.07	74	119.058	C4H9NO3	[M+H]+	C00188	--	L-Threonine*	Amino acids and derivatives	Amino acids and derivatives	72-19-5	B	4158000	4498700	4576800	6585200	6749400	6066500	4942700	3630700	4947300	4636000	4522700	3976600	2716200	2502200	2524600	6922000	14109000	2278600
mws0671	Positive	120.07	74.1	119.058	C4H9NO3	[M+H]+	C00263	--	L-Homoserine*	Organic acids	Organic acids	672-15-1	B	3889000	4151900	4083300	5943500	6271600	4851300	3909700	3590100	4219600	4003900	3749700	3602400	2262500	2168800	2149900	6594300	13264000	2100200
pmp001287	Positive	120.08	103.05	119.073	C8H9N	[M+H]+	-	--	N-Benzylmethylene isomethylamine	Alkaloids	Alkaloids	-	A	40927000	43503000	41732000	41425000	48680000	49279000	42769000	51692000	44416000	57961000	56105000	45425000	39477000	40981000	35834000	10146000	9197400	11297000
pma0134	Positive	121.04	93.06	120.042	C4H8O4	[M+H]+	C06463	--	D-(-)-Threose	Others	Saccharides and Alcohols	95-43-2	B	186920	160090	168650	56549	159320	133740	144370	130450	133510	275350	343340	276460	300300	302390	259230	9	9	31158
mws0194	Negative	119.04	92	120.044	C5H4N4	[M-H]-	C15587	--	Purine	Nucleotides and derivatives	Nucleotides and derivatives	120-73-0	B	239950	229610	239930	117930	226630	180930	177530	195020	180790	419420	481670	438330	315790	369750	339460	3925.2	9	35788
pmb0069	Positive	122	105	121.053	C7H7NO	[M+H]+	C09815	--	Benzamide	Phenolic acids	Phenolic acids	55-21-0	B	85267	93178	90713	234440	140560	67037	34714	52546	31833	136220	123480	95144	86741	114470	84505	19263	30112	18034
mws0491	Positive	122.1	105	121.089	C8H11N	[M+H]+	C05332	Phenylalanine metabolism(ko00360)	Phenethylamine	Alkaloids	Alkaloids	64-04-0	A	314340	317990	297210	737650	421070	269360	140130	195370	141890	484040	398640	355030	346050	412420	326750	48276	97268	87831
mws0628	Negative	121.03	92	122.037	C7H6O2	[M-H]-	C00633	Metabolic pathways(ko01100)	4-Hydroxybenzaldehyde	Phenolic acids	Phenolic acids	123-08-0	A	137410	139470	151510	97830	80452	82634	143390	153340	151410	154670	169280	145300	358310	277220	321800	46291	55404	45987
Lmbn001930	Negative	121.03	77.04	122.037	C7H6O2	[M-H]-	C06202	--	2-Hydroxybenzaldehyde (Salicylaldehyde)	Phenolic acids	Phenolic acids	90-02-8	B	35708	44879	32644	19479	26596	23197	28433	22550	23267	30718	34644	42722	33133	42927	38537	14476	18536	23490
pme0241	Positive	123.04	79	122.037	C7H6O2	[M+H]+	C00180	Metabolic pathways(ko01100);;Biosynthesis of secondary metabolites(ko01110);;Phenylalanine metabolism(ko00360)	Benzoic acid	Phenolic acids	Phenolic acids	65-85-0	B	84825	80370	174680	66126	54556	30719	67785	51164	58371	36189	51600	40481	45412	54961	39210	40693	40612	40773
mws0133	Positive	123.06	80.05	122.048	C6H6N2O	[M+H]+	C00153	Metabolic pathways(ko01100);;Nicotinate and nicotinamide metabolism(ko00760)	Nicotinamide	Others	Vitamin	98-92-0	A	3682300	4306000	4258700	2898200	6175400	5518100	4241800	4831600	4440800	6681900	6143900	6210700	3574100	3757400	3670700	613130	435480	696940
ML10179289	Positive	105.07	77.04	122.073	C8H10O	[M+H-H2O]+	C05853	Phenylalanine metabolism(ko00360)	2-Phenylethanol	Phenolic acids	Phenolic acids	60-12-8	B	50273	53864	41555	109250	61660	32639	21423	46028	29862	67822	78368	66283	42524	85761	53202	11599	15290	18064
pme1216	Negative	122.03	78	123.032	C6H5NO2	[M-H]-	C10164	Metabolic pathways(ko01100);;Tryptophan metabolism(ko00380)	2-Picolinic acid	Organic acids	Organic acids	98-98-6	B	945480	985490	1082100	5985800	661260	510920	328620	377470	302830	426230	589300	491870	280760	310410	204760	2330200	1674200	1187600
pme0490	Positive	124.04	78	123.032	C6H5NO2	[M+H]+	C00253	--	Nicotinic acid (Vitamin B3)	Others	Vitamin	59-67-6	A	1173400	1209200	1248300	7415500	832370	568900	355900	358180	343290	495800	612500	586130	392480	430630	345170	3917800	2637900	2105000
Lmbp000668	Positive	124.04	78.03	123.032	C6H5NO2	[M+H]+	C07446	--	Isonicotinic acid	Organic acids	Organic acids	55-22-1	B	1267200	1372100	1329500	7541000	962160	870460	618170	554090	460010	540240	727230	682350	671620	633400	427720	4278300	2764000	2184300
Zmyn002856	Negative	123.04	108.02	124.052	C7H8O2	[M-H]-	C03351	--	3-(Hydroxymethyl)phenol	Phenolic acids	Phenolic acids	620-24-6	B	4241.5	6343.4	4318.2	2552	3384.8	4878.4	3692	2821.9	4996.3	5647.5	4117.2	6015.6	6613.2	8401.3	7394.9	9	9	9
mws0236	Negative	124.01	80	125.015	C2H7NO3S	[M-H]-	C00245	ABC transporters(ko02010);;Taurine and hypotaurine metabolism(ko00430);;Metabolic pathways(ko01100);;Sulfur metabolism(ko00920)	2-Aminoethanesulfonic acid	Organic acids	Organic acids	107-35-7	B	52050	62957	79848	88025	103640	59956	36884	59952	33531	63129	67390	69546	25535	41737	43297	113140	134750	59315
pmb0302	Positive	126.1	96	125.024	C2H8NO3P	[M+H]+	C03557	ABC transporters(ko02010);;Metabolic pathways(ko01100)	2-Aminoethylphosphonate	Lipids	Glycerol ester	2041-14-7	B	7932.8	10467	6046.6	4664.2	10315	9203	13249	10381	10641	10076	14846	10479	6937.4	9369.2	10358	9	9	9
Zmgn000216	Negative	125	78.96	126.008	C2H7O4P	[M-H]-	C06451	--	2-Hydroxyethylphosphonic acid	Organic acids	Organic acids	22987-21-9	B	589900	513250	631310	1154300	4993600	1188200	98931	97590	164580	364100	413450	636810	281400	190640	342720	26430	23914	13651
pmp001086	Positive	127.04	97	126.032	C6H6O3	[M+H]+	C11101	--	5-Hydroxymethylfurfural	Phenolic acids	Phenolic acids	67-47-0	B	209490	311230	319460	493850	506570	355300	316570	280230	256700	252770	395520	265350	298930	167270	249510	710210	813580	273850
pmb0812	Positive	127.1	81.2	126.043	C5H6N2O2	[M+H]+	C02835	Histidine metabolism(ko00340)	Imidazole-4-acetate	Alkaloids	Plumerane	645-65-8	B	233630	196150	191080	84693	180680	190610	209600	288260	215250	227760	301380	262080	145520	183160	176410	9	9	9
mws0263	Negative	128.04	82.03	129.043	C5H7NO3	[M-H]-	C01879	Glutathione metabolism(ko00480)	5-Oxo-L-Proline	Amino acids and derivatives	Amino acids and derivatives	98-79-3	A	327030	330180	408540	994480	402880	434470	284940	275130	367840	397320	458260	388990	223370	269470	239310	50375	6995.5	32890
pmb0785	Positive	130.07	103.3	129.058	C9H7N	[M+H]+	C06323	--	Isoquinoline	Alkaloids	Isoquinoline alkaloids	119-65-3	A	492540	430790	451560	543890	551100	387080	1038900	705410	745310	426760	311530	919760	107790	118540	119610	192390	171260	13515
ML10181668	Positive	130.09	84.08	129.079	C6H11NO2	[M+H]+	C03969	--	Cycloleucine*	Amino acids and derivatives	Amino acids and derivatives	52-52-8	A	1328700	1435000	1393300	3059900	1371400	1184000	1024500	971790	953720	1967000	1342900	2737900	1574800	1173900	2070900	1153800	1577900	953730
Rfmb319	Positive	130.09	84.08	129.079	C6H11NO2	[M+H]+	C00408	--	Pipecolic acid*	Amino acids and derivatives	Amino acids and derivatives	4043-87-2	A	13497000	13948000	14825000	22307000	17806000	17380000	13544000	14861000	13673000	13859000	17729000	17649000	13863000	13825000	13882000	6311300	2473900	5758500
mws0425	Negative	129.02	85	130.027	C5H6O4	[M-H]-	C02226	Carbon metabolism(ko01200);;Metabolic pathways(ko01100);;Valine, leucine and isoleucine biosynthesis(ko00290);;Glyoxylate and dicarboxylate metabolism(ko00630);;2-Oxocarboxylic acid metabolism(ko01210);;C5-Branched dibasic acid metabolism(ko00660)	Citraconic acid	Organic acids	Organic acids	498-23-7	B	172210	208310	189500	206340	154590	357370	279930	343530	277900	208370	258920	183100	152340	143980	114820	24055	16855	58091
Zmgn000217	Negative	129.02	85.03	130.027	C5H6O4	[M-H]-	C00490	C5-Branched dibasic acid metabolism(ko00660)	Methylenesuccinic acid	Organic acids	Organic acids	97-65-4	B	25873	20014	29107	18834	31849	27431	19048	24532	22053	32877	28445	22252	30513	28538	17928	11346	4987.8	22163
pme2693	Positive	131.12	114.09	130.111	C6H14N2O	[M+H]+	C02714	Arginine and proline metabolism(ko00330);;Metabolic pathways(ko01100)	N-Acetylputrescine	Alkaloids	Phenolamine	18233-70-0	B	814190	950330	955810	661280	1031800	711280	512350	689400	670320	1475700	1421200	1224600	716150	863730	804670	687260	742800	811260
pmb0501	Positive	131.13	114.1	130.122	C5H14N4	[M+H]+	C00179	Metabolic pathways(ko01100);;Arginine and proline metabolism(ko00330)	Agmatine	Alkaloids	Phenolamine	306-60-5	B	782940	872480	916070	682140	1061900	766570	506030	669390	633830	1490200	1417200	1295200	700750	846050	770550	646430	719300	849180
pma3649	Positive	132.1	86.1	131.058	C5H9NO3	[M+H]+	C00430	ABC transporters(ko02010);;Glycine, serine and threonine metabolism(ko00260);;Biosynthesis of secondary metabolites(ko01110);;Metabolic pathways(ko01100);;Porphyrin and chlorophyll metabolism(ko00860)	5-Aminolevulinate	Alkaloids	Alkaloids	106-60-5	B	1512000	1943000	1786700	2388800	1881000	2232600	2089400	2466600	2359600	3054600	2531400	1672200	1032800	1176700	1131300	387760	357960	491150
Zmpn000638	Negative	130.05	88.04	131.069	C4H9N3O2	[M-H]-	C03065	--	3-Guanidinopropionic acid	Organic acids	Organic acids	353-09-3	B	352190	324970	352970	1298000	293820	299950	95881	121710	104320	424990	290380	303670	225710	311840	253750	386320	386920	394060
mws0227	Positive	132.1	86.2	131.095	C6H13NO2	[M+H]+	C00123	--	L-Leucine*	Amino acids and derivatives	Amino acids and derivatives	61-90-5	A	6713900	6861600	6567300	7962700	7207900	7747100	6915600	8158800	7688400	8678900	8040500	7965700	4666200	5375300	4908100	2966800	2818600	3138900
mws0258	Positive	132.1	86	131.095	C6H13NO2	[M+H]+	C00407	--	L-Isoleucine*	Amino acids and derivatives	Amino acids and derivatives	73-32-5	A	6455800	6670400	6375300	7473100	7045500	7479800	7026500	8212800	7872700	8327000	7917000	7816100	4504100	5240000	4721700	2732900	2755300	3015000
pme0274	Positive	132.1	69	131.095	C6H13NO2	[M+H]+	C02378	Metabolic pathways(ko01100)	6-Aminocaproic acid	Organic acids	Organic acids	60-32-2	B	255110	355270	317730	445650	371150	362540	408500	435240	405550	523420	480390	296410	168910	209620	207300	78244	46923	96017
pmp001198	Positive	132.1	57.1	131.095	C6H13NO2	[M+H]+	-	--	6-Deoxyfagomine	Alkaloids	Alkaloids	197449-09-5	A	22368000	23672000	23120000	23601000	25230000	26885000	25593000	28453000	26588000	31249000	28702000	27065000	16095000	17802000	16573000	8085000	7795900	8341100
mws1167	Negative	131	59.2	132.006	C4H4O5	[M-H]-	C00036	Biosynthesis of amino acids(ko01230);;Carbon metabolism(ko01200);;Glycolysis / Gluconeogenesis(ko00010);;Carbon fixation in photosynthetic organisms(ko00710);;Citrate cycle (TCA cycle)(ko00020);;Alanine, aspartate and glutamate metabolism(ko00250);;Biosynthesis of secondary metabolites(ko01110);;Metabolic pathways(ko01100);;Glyoxylate and dicarboxylate metabolism(ko00630);;2-Oxocarboxylic acid me…	Oxaloacetic acid	Organic acids	Organic acids	328-42-7	B	32425	34404	45191	18288	37151	36322	14806	32875	26757	62974	67712	43880	40818	25624	14638	9	9	22225
Lmbn001288	Negative	131.03	87.04	132.042	C5H8O4	[M-H]-	C06010	--	2-Hydroxy-2-methyl-3-oxobutanoic acid*	Organic acids	Organic acids	71698-08-3	B	1178300	1086900	1251600	1154600	1170800	1916000	2025500	2491400	2076500	1068000	1329500	1007000	703100	811070	767660	182900	85812	574760
mws0473	Negative	131.03	87.05	132.042	C5H8O4	[M-H]-	-	--	2-Methylsuccinic acid*	Organic acids	Organic acids	498-21-5	A	13863000	13696000	13874000	13385000	13786000	21162000	23690000	27613000	24659000	11607000	14912000	11263000	8551900	10787000	9466300	2214100	1144400	6310500
Lmbn001364	Negative	131.03	87.05	132.042	C5H8O4	[M-H]-	C03589	--	4-Hydroxy-2-Oxopentanoic Acid*	Organic acids	Organic acids	3318-73-8	B	1036000	1095000	1195700	1108800	1116200	1824900	1921500	2302500	1742400	1027800	1130300	891810	589490	634760	636820	164190	86489	587270
pme0243	Negative	131.03	87.05	132.042	C5H8O4	[M-H]-	C00489	Lysine degradation(ko00310);;Fatty acid degradation(ko00071)	Glutaric acid	Organic acids	Organic acids	110-94-1	B	676210	732300	740800	450370	775310	736940	621020	732150	734630	1329400	1084300	1263700	739280	750470	752680	89168	90888	93038
Lmmn002164	Negative	131.03	87.05	132.042	C5H8O4	[M-H]-	-	--	Monomethyl succinate*	Organic acids	Organic acids	3878-55-5	A	689740	726100	766570	730670	730430	1207200	1231400	1503200	1233600	644520	789360	594070	417880	519060	452950	109260	49444	326030
pme3034	Negative	131.03	69.03	132.042	C5H8O4	[M-H]-	-	--	Ethylmalonic acid	Organic acids	Organic acids	601-75-2	B	23830	36666	30558	19812	33230	33403	26050	35343	31599	59286	35134	49845	30364	29215	28611	9	9	9
Lmmn000806	Negative	131.03	87.05	132.042	C5H8O4	[M-H]-	-	--	Dimethylmalonic acid*	Organic acids	Organic acids	595-46-0	A	1296000	1239000	1303500	1202000	1252800	1981400	2089300	2474000	2131400	1096700	1361800	1034700	729730	809640	809340	218980	90946	608560
Lmgn000160	Negative	131.05	70.03	132.053	C4H8N2O3	[M-H]-	C02642	Metabolic pathways(ko01100);;Pantothenate and CoA biosynthesis(ko00770);;Pyrimidine metabolism(ko00240);;beta-Alanine metabolism(ko00410)	3-Ureidopropionic Acid	Organic acids	Organic acids	462-88-4	A	322950	359510	354480	290540	403050	279960	220600	225530	226010	345070	330760	326700	433340	353300	367720	522700	410650	674390
mws0972	Negative	131.07	85	132.079	C6H12O3	[M-H]-	C06103	--	6-Hydroxyhexanoic acid	Organic acids	Organic acids	1191-25-9	A	24743	42393	41921	32628	32722	28579	46259	67688	54376	27049	40526	62220	39957	37861	30112	21795	25556	9638.5
mws0341	Negative	131.07	85	132.079	C6H12O3	[M-H]-	C03264	--	2-Hydroxyisocaproic acid	Organic acids	Organic acids	20312-37-2	A	1119600	975400	1156500	1025400	1150700	1667500	998160	1274100	1242000	2196700	1576400	1722900	550730	530970	652020	892010	538070	339710
Lmrn002746	Negative	131.07	85.07	132.079	C6H12O3	[M-H]-	-	--	2-Hydroxy-4-methylpentanoic acid	Organic acids	Organic acids	498-36-2	B	63310	65451	72516	64015	68508	99643	63316	82611	75192	111500	75012	107700	62364	57824	42277	59383	36766	26919
pme2527	Positive	133	116	132.09	C5H12N2O2	[M+H]+	C00077	2-Oxocarboxylic acid metabolism(ko01210);;D-Arginine and D-ornithine metabolism(ko00472);;Glutathione metabolism(ko00480);;Biosynthesis of secondary metabolites(ko01110);;Metabolic pathways(ko01100);;ABC transporters(ko02010);;Biosynthesis of amino acids(ko01230);;Arginine and proline metabolism(ko00330);;Arginine biosynthesis(ko00220)	L-Ornithine	Amino acids and derivatives	Amino acids and derivatives	70-26-8	B	658570	782680	733730	795230	528610	579470	740050	859130	710750	875000	588620	1420800	1077800	704200	1199900	281260	498510	71334
mws0219	Negative	132.03	88	133.038	C4H7NO4	[M-H]-	C00049	Pantothenate and CoA biosynthesis(ko00770);;Biosynthesis of amino acids(ko01230);;Carbon fixation in photosynthetic organisms(ko00710);;Glycine, serine and threonine metabolism(ko00260);;Cyanoamino acid metabolism(ko00460);;Nicotinate and nicotinamide metabolism(ko00760);;Monobactam biosynthesis(ko00261);;Alanine, aspartate and glutamate metabolism(ko00250);;Lysine biosynthesis(ko00300);;Metaboli…	L-Aspartic Acid	Amino acids and derivatives	Amino acids and derivatives	56-84-8	A	14205000	14912000	15532000	24345000	15828000	20532000	17877000	16232000	18381000	9959100	13150000	15267000	7865000	10740000	9010300	21666000	13372000	15299000
Lmbn000198	Negative	133.01	71.01	134.022	C4H6O5	[M-H]-	C03064	--	3-Dehydro-L-Threonic Acid*	Organic acids	Organic acids	-	A	3416000	3389500	3599000	2353700	2824300	3567500	3628700	4142900	4267700	3083700	3270200	3478900	3767400	4074000	3531900	2020900	1356500	2926800
mws0275	Negative	133.01	71.01	134.022	C4H6O5	[M-H]-	C00149	--	L-Malic acid*	Organic acids	Organic acids	97-67-6	A	4462300	4574600	4502600	2785900	3441400	4312100	4690500	5305300	4991400	4047000	4340500	4694000	4808500	5124900	4651700	2744900	2008900	3880100
Zmgn000503	Negative	133.05	71.01	134.058	C5H10O4	[M-H]-	C04039	--	2,3-Dihydroxy-3-Methylbutanoic Acid	Organic acids	Organic acids	1756-18-9	B	32901000	35060000	33527000	23292000	23976000	29758000	31628000	33683000	38766000	30897000	31008000	27762000	37307000	32627000	35014000	40016000	28420000	34875000
pmb0374	Positive	136.06	118.9	135.054	C5H5N5	[M+H]+	-	--	2-Aminopurine	Nucleotides and derivatives	Nucleotides and derivatives	452-06-2	A	356860	402980	380400	1325300	116160	250680	294850	348790	230210	235110	132060	327990	406420	487090	405070	410350	299200	311750
pme0040	Positive	136.06	119	135.054	C5H5N5	[M+H]+	C00147	Zeatin biosynthesis(ko00908);;Metabolic pathways(ko01100);;Purine metabolism(ko00230)	Adenine	Nucleotides and derivatives	Nucleotides and derivatives	73-24-5	A	7980700	8328300	8307500	37170000	4629700	7141300	4069900	5086500	3981800	4903200	4150100	8117000	6498400	7505700	7357400	7499700	4530600	4211600
HJKP000649	Positive	136.07	91.05	135.068	C8H9NO	[M+H]+	C15561	--	N-benzylformamide	Alkaloids	Alkaloids	6343-54-0	B	2881000	2918400	2914000	2720800	2695200	2476600	1980500	2670200	2103400	3996500	3243600	4671300	3766700	4016800	3903200	1303000	1127800	1546700
mws0889	Negative	135.03	75.01	136.037	C4H8O5	[M-H]-	C21649	--	D-Threonic Acid	Others	Saccharides and Alcohols	3909-12-4	A	3702500	4360700	3829900	6922300	6343400	4057900	3149600	3441200	3562400	5994100	6390400	3715500	2862200	2954500	3235500	537530	312150	494370
pme0033	Positive	137.05	119	136.039	C5H4N4O	[M+H]+	C00262	Metabolic pathways(ko01100);;Purine metabolism(ko00230)	Hypoxanthine	Nucleotides and derivatives	Nucleotides and derivatives	68-94-0	A	100840	74186	89205	548770	41751	47635	20455	25897	31007	9	9	9	44973	40019	44598	29044	28776	33614
mws0146	Positive	138.05	78	137.048	C7H7NO2	[M+H]+	-	--	Nicotinic Acid Methyl Ester(Methyl Nicotinate)	Alkaloids	Alkaloids	93-60-7	A	81342	99123	83033	22772	36667	62812	280730	363880	279640	29590	49090	52534	59550	87111	75161	55572	15321	50183
mws1078	Positive	138.05	92.1	137.048	C7H7NO2	[M+H]+	C00108	Metabolic pathways(ko01100);;Biosynthesis of secondary metabolites(ko01110);;Acridone alkaloid biosynthesis(ko01058);;Tryptophan metabolism(ko00380);;Biosynthesis of amino acids(ko01230);;Phenylalanine, tyrosine and tryptophan biosynthesis(ko00400)	Anthranilic Acid	Phenolic acids	Phenolic acids	118-92-3	B	37587	40480	47720	15234	47720	59169	52457	69940	36516	74692	48254	47580	31745	24990	20071	15358	10925	25212
pme2268	Positive	138.05	94.07	137.048	C7H7NO2	[M+H]+	C01004	Nicotinate and nicotinamide metabolism(ko00760)	Trigonelline	Alkaloids	Alkaloids	535-83-1	A	576800	656310	609420	832920	750360	818600	622340	568130	605630	572420	669730	559830	566040	521830	549760	466980	246720	957130
mws1336	Positive	138.06	120	137.048	C7H7NO2	[M+H]+	C00568	Metabolic pathways(ko01100);;Folate biosynthesis(ko00790)	4-Aminobenzoic acid	Phenolic acids	Phenolic acids	150-13-0	B	31356	15160	25217	14940	23140	24227	9	9	9	25177	22802	32939	14378	15931	15686	24810	29391	50189
pme1738	Positive	138.08	95	137.071	C7H9N2O	[M+H]+	C02918	--	3-Carbamyl-1-methylpyridinium(1-Methylnicotinamide)	Alkaloids	Alkaloids	1005-24-9	B	63796	65947	70051	84069	86278	64294	69670	55412	76450	67730	57439	41859	55704	44654	50317	76746	30669	108300
pma0948	Positive	138.09	121.1	137.084	C8H11NO	[M+H]+	C02735	--	Phenylethanolamine	Alkaloids	Alkaloids	7568-93-6	B	29289	30126	26260	100240	27020	23642	18846	15494	16865	21194	26469	27220	39031	40949	29333	18718	12137	14221
Hmgn001653	Negative	137.02	93.04	138.032	C7H6O3	[M-H]-	C16700	--	Protocatechualdehyde*	Phenolic acids	Phenolic acids	139-85-5	B	1709600	1697800	2164700	2662000	2996400	2309900	751960	798770	593220	3196300	3408500	3744600	777330	860040	749790	394210	339700	1867300
mws0749	Negative	137.02	93	138.032	C7H6O3	[M-H]-	C00156	Metabolic pathways(ko01100);;Biosynthesis of secondary metabolites(ko01110);;Ubiquinone and other terpenoid-quinone biosynthesis(ko00130);;Folate biosynthesis(ko00790);;Phenylalanine metabolism(ko00360)	4-Hydroxybenzoic acid	Phenolic acids	Phenolic acids	99-96-7	A	1253400	1203900	1221400	1893500	1997200	2228600	516570	564730	380320	2464700	2378900	2707500	448590	851130	547130	209970	140760	1916100
Lmbn002862	Negative	137.02	93.03	138.032	C7H6O3	[M-H]-	C00587	Phenylalanine, tyrosine and tryptophan biosynthesis(ko00400)	3-Hydroxybenzoic Acid	Organic acids	Organic acids	99-06-9	B	1498000	1360000	1382600	1195100	3215500	1636900	869310	669050	654570	2172300	2859200	2784900	1333400	1351400	1126800	17293	7427.2	34681
Lmbn001981	Negative	137.02	93.03	138.032	C7H6O3	[M-H]-	C05585	--	2,5-Dihydroxybenzaldehyde*	Phenolic acids	Phenolic acids	1194-98-5	B	1488000	1492000	1536200	2297700	2321900	2230200	612880	638720	284920	2760000	2707000	3076000	547750	589590	595990	278920	215620	1581000
Lmgn001670	Negative	137.03	108.02	138.032	C7H6O3	[M-H]-	C00805	Metabolic pathways(ko01100);;Biosynthesis of secondary metabolites(ko01110);;Plant hormone signal transduction(ko04075);;Phenylalanine metabolism(ko00360)	Salicylic acid	Phenolic acids	Phenolic acids	69-72-7	B	775090	751370	673640	10455	47087	22072	49515	20270	9	166910	68914	671300	2453500	1865800	1880100	361970	439670	2249400
mws2368	Negative	137.06	119.05	138.068	C8H10O2	[M-H]-	C06044	Tyrosine metabolism(ko00350)	Tyrosol	Phenolic acids	Phenolic acids	501-94-0	B	57452	53269	54499	9	9	2775.8	5535.2	9	9	17710	6333.2	53572	144380	124480	105950	26527	25731	186660
pme2828	Positive	140	99	139.027	C6H5NO3	[M+H]+	C00870	--	4-Nitrophenol	Phenolic acids	Phenolic acids	100-02-7	B	31405000	34276000	34013000	15898000	23675000	27630000	27326000	32294000	32105000	31426000	24908000	24679000	25197000	20907000	23048000	33167000	45167000	48881000
mws0704	Negative	140.01	78.96	141.019	C2H8NO4P	[M-H]-	C00346	Sphingolipid metabolism(ko00600);;Glycerophospholipid metabolism(ko00564);;Metabolic pathways(ko01100)	O-Phosphorylethanolamine	Alkaloids	Alkaloids	1071-23-4	B	162970	183810	172980	9734	153320	143100	168960	157910	163020	218090	189520	211970	201740	193400	241250	233060	444850	325320
pma2987	Positive	142.1	124.09	141.09	C6H11N3O	[M+H]+	C00860	Histidine metabolism(ko00340);;Biosynthesis of secondary metabolites(ko01110);;Metabolic pathways(ko01100);;Biosynthesis of amino acids(ko01230)	Histidinol	Alkaloids	Alkaloids	501-28-0	B	15864000	16442000	17116000	15134000	14414000	15051000	15710000	15443000	16202000	16926000	16950000	17671000	16774000	16482000	14682000	11170000	8404900	16083000
pme3207	Negative	141.02	59	142.027	C6H6O4	[M-H]-	C02480	Metabolic pathways(ko01100)	Muconic acid	Organic acids	Organic acids	1119-72-8	A	79164	92376	76069	176050	111360	37939	43706	27930	38553	43686	38261	24127	94936	94354	87864	2096000	2044900	506650
pmb0764	Positive	144.05	113.2	143.04	C6H9NOS	[M+H]+	C04294	Metabolic pathways(ko01100);;Thiamine metabolism(ko00730)	4-Methyl-5-thiazoleethanol	Others	Others	137-00-8	A	92662	99776	94807	123840	110440	101010	88894	106310	92018	128510	138030	154940	69202	78316	73588	38312	36120	42504
Lmyn008503	Negative	143.11	143.11	144.115	C8H16O2	[M-H]-	C06423	Fatty acid biosynthesis(ko00061);;Metabolic pathways(ko01100)	Octanoic acid	Lipids	Free fatty acids	124-07-2	B	4099	4446	2915.1	1905.9	2721.9	4883	4136.5	5794.3	5789.6	2245.4	1675.7	5203.2	3263.3	2295	3519.6	2430.1	3280.7	4435.7
mws0103	Positive	146.06	91	145.053	C9H7NO	[M+H]+	C08493	Metabolic pathways(ko01100);;Purine metabolism(ko00230)	Indole-3-carboxaldehyde	Alkaloids	Plumerane	487-89-8	B	157560	155770	155190	1066700	172430	104640	53509	79462	68548	133650	106390	176570	45663	62691	54713	29197	25431	75978
pme0295	Positive	146.08	86	145.074	C6H11NO3	[M+H]+	C02946	Metabolic pathways(ko01100);;Arginine and proline metabolism(ko00330)	4-Acetamidobutyric acid	Organic acids	Organic acids	3025-96-5	B	879570	1007200	1064600	954280	1398900	1407800	1215100	1611100	1397700	1537300	1325300	1388600	759260	924100	945500	163770	62387	276250
Lmqp000427	Positive	146.08	82.07	145.074	C6H11NO3	[M+H]+	-	--	N-Methyl-Trans-4-Hydroxy-L-Proline	Amino acids and derivatives	Amino acids and derivatives	4252-82-8	B	115230	103840	99020	163190	205170	126820	83830	58436	83887	111660	144760	132040	85774	73317	81344	219550	208470	153190
mws0567	Positive	146.09	87	145.085	C5H11N3O2	[M+H]+	C01035	Metabolic pathways(ko01100);;Arginine and proline metabolism(ko00330)	4-Guanidinobutyric acid	Organic acids	Organic acids	463-00-3	A	2264000	2503000	2744400	1985200	3126600	2464900	1258200	1539900	1220800	2388700	2048700	2448800	1320300	1451000	1467500	7022400	10582000	3627100
pme2380	Negative	145.01	101	146.022	C5H6O5	[M-H]-	C00026	--	α-Ketoglutaric acid	Organic acids	Organic acids	328-50-7	B	128250	131140	172540	18899	113670	51467	325920	247080	285100	46496	63671	42751	146090	149130	165990	113950	43127	187690
Lmgn000224	Negative	145.01	57.03	146.022	C5H6O5	[M-H]-	C06030	--	2-Methyl-3-oxosuccinic acid	Organic acids	Organic acids	-	B	11463	10945	9174.8	23056	21292	14900	18405	14491	13357	25800	14267	12078	12102	10998	15115	2857.8	5148.2	6870.5
mws0924	Negative	145.05	101	146.058	C6H10O4	[M-H]-	-	--	2-Methylglutaric acid*	Organic acids	Organic acids	617-62-9	A	1387700	1343900	1386500	1267400	1489000	1653000	1615300	1884000	1716900	1598800	1590400	1659000	1028600	1126500	1038000	533020	309110	891090
mws0208	Negative	145.05	101	146.058	C6H10O4	[M-H]-	C06104	--	Adipic Acid*	Organic acids	Organic acids	124-04-9	A	1532000	1637900	1616000	1503500	1962900	1955000	1892600	2388200	2068000	1949500	1859700	2218200	1304700	1328000	1214100	685790	398900	1111500
Lmbn001609	Negative	145.05	83.05	146.058	C6H10O4	[M-H]-	C06006	--	2-Acetyl-2-Hydroxybutanoic Acid	Organic acids	Organic acids	-	B	55883	62289	50550	53738	49762	57800	65091	74092	64177	49833	45637	53347	52264	49106	45184	26641	22561	45135
Wmzn000227	Negative	145.06	109.04	146.058	C6H10O4	[M-H]-	-	--	2,2-Dimethylsuccinic acid	Organic acids	Organic acids	597-43-3	B	834640	1004300	1027100	919320	1119600	952680	927620	861550	958010	1040400	1091300	971860	889850	898580	851480	350440	265810	311770
Lmbn001676	Negative	145.05	101.06	146.058	C6H10O4	[M-H]-	C14463	--	3-Hydroxy-3-Methyl-2-Oxopentanoic Acid	Organic acids	Organic acids	-	B	128130	132120	125500	96966	150400	162810	166820	213560	161000	157210	147750	165590	104630	118320	100900	53707	34800	87060
pme3146	Negative	145.06	102	146.069	C5H10N2O3	[M-H]-	C05100	--	β-Ureidoisobutyric acid	Organic acids	Organic acids	2905-86-4	B	23555	25271	26589	2432.3	56158	37158	23388	36782	49098	61242	93855	27449	2907.5	3381.7	5847.8	9	9	9
pme0193	Positive	147.08	84	146.069	C5H10N2O3	[M+H]+	C00064	Arginine biosynthesis(ko00220);;Biosynthesis of amino acids(ko01230);;Purine metabolism(ko00230);;Nitrogen metabolism(ko00910);;Alanine, aspartate and glutamate metabolism(ko00250);;ABC transporters(ko02010);;Metabolic pathways(ko01100);;Aminoacyl-tRNA biosynthesis(ko00970);;Pyrimidine metabolism(ko00240);;Glyoxylate and dicarboxylate metabolism(ko00630)	L-Glutamine	Amino acids and derivatives	Amino acids and derivatives	56-85-9	A	441610	477210	459730	826720	370750	415650	289190	327350	334650	606350	508940	738410	521720	368310	608580	308550	387350	254410
pme0026	Positive	147.11	84	146.106	C6H14N2O2	[M+H]+	C00047	Tropane, piperidine and pyridine alkaloid biosynthesis(ko00960);;ABC transporters(ko02010);;Biosynthesis of amino acids(ko01230);;2-Oxocarboxylic acid metabolism(ko01210);;Biotin metabolism(ko00780);;Biosynthesis of secondary metabolites(ko01110);;Metabolic pathways(ko01100);;Lysine degradation(ko00310);;Aminoacyl-tRNA biosynthesis(ko00970);;Lysine biosynthesis(ko00300)	L-Lysine	Amino acids and derivatives	Amino acids and derivatives	56-87-1	A	388530	384130	368200	690440	337210	291810	266430	294850	264110	486570	405600	601860	380990	286420	458490	254970	358610	211520
pme1691	Positive	147.13	87.2	146.118	C7H16NO2	[M+H]+	C01996	Glycerophospholipid metabolism(ko00564)	Acetylcholine	Alkaloids	Alkaloids	60-31-1	B	523010	579000	531950	521670	783750	504170	366120	359570	318110	499270	530330	549710	568060	555900	493390	689390	851810	652720
mws1050	Positive	148.06	88	147.053	C5H9NO4	[M+H]+	C00979	--	O-Acetylserine	Amino acids and derivatives	Amino acids and derivatives	5147-00-2	B	794180	789900	864250	380840	732460	465520	1447100	1329500	1668900	484220	623400	626340	546870	524980	534650	271230	260650	305760
Zmzn000113	Negative	146.05	102.06	147.053	C5H9NO4	[M-H]-	C03618	Metabolic pathways(ko01100);;Carbon metabolism(ko01200);;C5-Branched dibasic acid metabolism(ko00660);;Glyoxylate and dicarboxylate metabolism(ko00630)	L-threo-3-Methylaspartate	Amino acids and derivatives	Amino acids and derivatives	6061-13-8	A	4188800	4493500	4465300	70818	6239300	4375700	2705100	2872700	3456500	7730000	6663900	5536800	3862400	4140300	5092800	4508600	5023100	2403100
pme0014	Positive	148.06	84	147.053	C5H9NO4	[M+H]+	C00025	2-Oxocarboxylic acid metabolism(ko01210);;Carbapenem biosynthesis(ko00332);;Metabolic pathways(ko01100);;Nitrogen metabolism(ko00910);;Alanine, aspartate and glutamate metabolism(ko00250);;Biosynthesis of amino acids(ko01230);;Glyoxylate and dicarboxylate metabolism(ko00630);;Histidine metabolism(ko00340);;C5-Branched dibasic acid metabolism(ko00660);;Glutathione metabolism(ko00480);;Aminoacyl-tR…	L-Glutamic acid	Amino acids and derivatives	Amino acids and derivatives	56-86-0	B	33105000	41745000	37696000	7086600	53521000	38977000	22080000	22627000	28391000	55895000	50222000	33299000	32599000	30397000	36602000	73250000	64996000	29303000
pmp001285	Positive	149.02	65.04	148.016	C8H4O3	[M+H]+	-	--	Phthalic anhydride	Phenolic acids	Phenolic acids	85-44-9	A	876430	858030	830000	835720	1106700	860900	1222900	1163100	1167600	988840	904330	1048200	779330	794900	796220	687700	667930	724850
Zmyn000247	Negative	147.03	57.03	148.037	C5H8O5	[M-H]-	C03196	--	2-Hydroxyglutaric Acid*	Organic acids	Organic acids	13095-48-2	B	224230	224790	243650	277540	286410	301970	127310	180070	149460	213810	385990	209600	188230	275950	195700	186160	148730	137590
ML10171848	Negative	147.03	85.03	148.037	C5H8O5	[M-H]-	C00652	--	D-Arabinono-1,4-lactone	Others	Saccharides and Alcohols	2782-09-4	B	63989	66959	82105	83809	99166	97980	61529	46758	57525	47173	73494	90647	62923	50572	58188	48433	49832	36738
pmb2826	Negative	147.03	87.1	148.037	C5H8O5	[M-H]-	C02614	C5-Branched dibasic acid metabolism(ko00660);;Metabolic pathways(ko01100)	L-Citramalic acid	Organic acids	Organic acids	6236-09-5	B	35802	39800	41345	38622	45310	44090	32465	21006	31336	34690	43436	40726	27734	41759	61717	23528	16463	32248
Lmbn000216	Negative	147.03	57.03	148.037	C5H8O5	[M-H]-	C06032	--	3-Methylmalic acid*	Organic acids	Organic acids	152204-30-3	B	182680	176840	277520	294900	237160	326750	144680	148400	112460	170350	299680	242140	176690	259220	149260	159150	38318	84336
mws2213	Negative	147.05	77.01	148.052	C9H8O2	[M-H]-	C00423	--	Cinnamic acid	Phenolic acids	Phenolic acids	140-10-3	A	322680	321800	320250	1398000	22423	32474	9787.6	13145	9418.8	25385	23447	32902	959260	1049100	926700	1694.2	1309	838.83
mws1024	Negative	147.05	129	148.052	C9H8O2	[M-H]-	C05608	Phenylpropanoid biosynthesis(ko00940);;Metabolic pathways(ko01100);;Biosynthesis of secondary metabolites(ko01110)	p-Coumaraldehyde	Phenolic acids	Phenolic acids	2538-87-6	B	25865	24609	25807	1029.2	5642.7	4367.1	1292.4	1024.3	3011.5	16710	8447.7	31066	91364	80726	90625	9849.7	3614.8	21955
Lmbn001034	Negative	147.07	85.03	148.074	C6H12O4	[M-H]-	C06007	2-Oxocarboxylic acid metabolism(ko01210);;Biosynthesis of secondary metabolites(ko01110);;Metabolic pathways(ko01100);;Valine, leucine and isoleucine biosynthesis(ko00290);;Biosynthesis of amino acids(ko01230)	2,3-Dihydroxy-3-methylpentanoic acid	Organic acids	Organic acids	562-43-6	B	63601	56593	58192	49910	55547	61680	52013	81580	81053	75843	83974	96730	68722	43775	63149	9	9	44282
Lmgp000796	Positive	150.06	61.01	149.048	C8H7NO2	[M+H]+	C00650	--	4-Hydroxymandelonitrile	Alkaloids	Alkaloids	13093-65-7	B	7326100	6904100	7535700	9736600	4210500	5795200	6299300	7397000	5883800	5798200	6052600	7747200	6432400	7766000	5509200	12555000	12435000	13280000
pme1210	Positive	150.06	61	149.051	C5H11NO2S	[M+H]+	C00073	Biosynthesis of secondary metabolites(ko01110);;Metabolic pathways(ko01100);;Glucosinolate biosynthesis(ko00966);;Aminoacyl-tRNA biosynthesis(ko00970);;Biosynthesis of amino acids(ko01230);;Cysteine and methionine metabolism(ko00270);;2-Oxocarboxylic acid metabolism(ko01210)	L-Methionine	Amino acids and derivatives	Amino acids and derivatives	63-68-3	A	7147000	6879200	7195300	9156100	4344900	5415000	5917400	7344800	5879500	5547300	6355800	6957700	6668600	7834200	5822300	11863000	12779000	13638000
mws0847	Positive	150.08	133	149.07	C6H7N5	[M+H]+	C02216	--	1-Methyladenine	Nucleotides and derivatives	Nucleotides and derivatives	5142-22-3	A	153140	131750	143370	174820	80582	109120	116250	129460	109660	118070	122080	154640	123240	159120	127820	260820	274660	296370
mws0262	Negative	149.01	87	150.016	C4H6O6	[M-H]-	C00898	Glyoxylate and dicarboxylate metabolism(ko00630)	L-Tartaric acid	Organic acids	Organic acids	87-69-4	B	38872	41697	57184	191070	37217	58104	50586	29440	38041	43185	39431	34646	28275	26843	35826	50416	35672	47273
mws0489	Negative	149.02	77	150.032	C8H6O3	[M-H]-	C02137	Phenylalanine metabolism(ko00360)	Benzoylformic acid	Organic acids	Organic acids	611-73-4	B	39750	44500	44887	26666	136780	25673	30245	31496	29192	126380	106580	97157	11637	8465.8	14878	9	9	9
Zmgn000173	Negative	149.05	75.01	150.053	C5H10O5	[M-H]-	C00121	Pentose phosphate pathway(ko00030);;ABC transporters(ko02010)	D-Ribose	Others	Saccharides and Alcohols	50-69-1	B	317200	338000	389810	420110	369350	402000	362710	470640	341730	562800	609340	513030	338790	344640	356640	34075	25703	38644
mws1499	Negative	149.05	59.01	150.053	C5H10O5	[M-H]-	C00216	--	D-Arabinose	Others	Saccharides and Alcohols	10323-20-3	B	287500	344120	354200	587810	349710	295720	355390	352820	365560	282810	306270	274440	227240	279270	288680	78850	157020	97923
pmf0420	Negative	149.06	74.9	150.068	C9H10O2	[M-H]-	C15513	--	Benzyl acetate	Organic acids	Organic acids	140-11-4	B	37508	44330	46533	13943	15594	26591	20944	23076	18227	19293	21875	20235	18333	16055	11213	14400	13823	11119
mws0921	Negative	149.06	131	150.068	C9H10O2	[M-H]-	C02646	Phenylpropanoid biosynthesis(ko00940);;Metabolic pathways(ko01100);;Biosynthesis of secondary metabolites(ko01110)	p-Coumaryl alcohol	Phenolic acids	Phenolic acids	3690-05-9	B	172160	173010	149890	16492	59541	17367	23502	18837	10911	86785	26210	172200	909260	631310	556810	2182.7	4289.8	18234
pme1109	Positive	152.06	135	151.049	C5H5N5O	[M+H]+	C00242	Purine metabolism(ko00230);;Metabolic pathways(ko01100)	Guanine	Nucleotides and derivatives	Nucleotides and derivatives	73-40-5	A	381210	410290	374870	2704000	55163	71273	204160	98326	220800	46990	37245	69027	231440	196900	155020	393810	281320	264070
pme0183	Positive	152.06	135	151.049	C5H5N5O	[M+H]+	-	--	Isoguanine	Nucleotides and derivatives	Nucleotides and derivatives	3373-53-3	B	301850	362800	318030	1275200	151640	196240	302240	241450	213150	251770	297130	269740	267590	285410	242410	587360	514460	511590
pme0256	Negative	151.03	151	152.033	C5H4N4O2	[M-H]-	C00385	Caffeine metabolism(ko00232);;Metabolic pathways(ko01100);;Biosynthesis of secondary metabolites(ko01110);;Purine metabolism(ko00230)	Xanthine	Nucleotides and derivatives	Nucleotides and derivatives	69-89-6	B	163820	166240	191750	966840	118220	23216	49260	70047	61462	50501	29535	54432	146190	206910	181930	285470	422770	267580
mws0458	Negative	151.04	136	152.047	C8H8O3	[M-H]-	C00755	Biosynthesis of secondary metabolites(ko01110);;Metabolic pathways(ko01100);;Phenylalanine metabolism(ko00360)	Vanillin	Phenolic acids	Phenolic acids	121-33-5	A	362960	303150	339710	127820	136140	239810	358750	323240	303200	519260	496120	605660	473210	396080	430820	29706	39406	39896
Zmyn002323	Negative	151.04	107.05	152.047	C8H8O3	[M-H]-	C05852	Metabolic pathways(ko01100);;Phenylalanine metabolism(ko00360)	2-Hydroxyphenylacetic acid	Organic acids	Organic acids	614-75-5	B	36590	42057	36531	31111	25811	34041	30030	35044	29587	27948	29650	40180	54273	47206	57161	27028	17526	23409
pma0675	Positive	153.05	135.04	152.047	C8H8O3	[M+H]+	-	--	o-Anisic acid	Phenolic acids	Phenolic acids	579-75-9	B	49404	53587	44901	6356	9	9126	6881.7	12314	9	17443	7466.9	28096	78973	49189	84517	161840	114930	160180
mws0145	Negative	151.04	93	152.047	C8H8O3	[M-H]-	-	--	O-Anisic acid (2-Methoxybenzoic acid)	Phenolic acids	Phenolic acids	529-75-9	B	15689	16772	17201	10098	17419	19823	2247.3	4401.5	5575.3	23952	33177	31456	27523	34869	28590	6461.7	3962.5	18707
mws0182	Negative	151.04	106.9	152.047	C8H8O3	[M-H]-	C00642	--	p-Hydroxyphenyl acetic acid	Phenolic acids	Phenolic acids	156-38-7	B	34128	24754	39506	38054	43265	33085	10878	7132.5	10550	33921	23755	35660	14139	18435	13477	18097	20342	70339
mws0437	Negative	151.06	71	152.068	C5H12O5	[M-H]-	C01904	Pentose and glucuronate interconversions(ko00040);;Metabolic pathways(ko01100)	D-Arabitol	Others	Saccharides and Alcohols	488-82-4	A	18000	11411	24341	33892	30250	24707	9930.2	14484	8569.7	20506	13625	19413	25032	19731	21968	52582	44579	43329
pme0513	Negative	151.06	59	152.068	C5H12O5	[M-H]-	C00379	ABC transporters(ko02010);;Metabolic pathways(ko01100);;Pentose and glucuronate interconversions(ko00040)	Xylitol	Others	Saccharides and Alcohols	87-99-0	B	73319	114320	114720	139960	56305	90364	64944	43143	37855	92258	79140	146710	71030	65070	70160	97648	326910	425520
Lmyp004084	Positive	153.13	107.09	152.12	C10H16O	[M+H]+	C22272	Biosynthesis of secondary metabolites(ko01110);;Monoterpenoid biosynthesis(ko00902);;Limonene and pinene degradation(ko00903)	Perillyl alcohol	Terpenoids	Monoterpenoids	57717-97-2	B	54464	58358	56046	10338	10703	12179	163500	165390	143510	17808	21182	17600	34421	46424	44449	9	9	9
mws0444	Negative	152.04	108	153.043	C7H7NO3	[M-H]-	-	--	3-Aminosalicylic acid	Phenolic acids	Phenolic acids	570-23-0	B	13398	14710	19805	29973	20474	18705	6619.7	6059.6	5392.3	20222	19107	15538	13359	18894	17116	9738.5	11976	7784.8
mws0180	Negative	153.02	109.03	154.027	C7H6O4	[M-H]-	C00628	--	2,5-Dihydroxybenzoic acid; Gentisic Acid*	Phenolic acids	Phenolic acids	490-79-9	A	375940	458170	393290	171710	172850	394490	307370	369850	306360	161490	151260	279400	511760	570080	373290	455240	274490	1269100
mws0639	Negative	153.02	109.03	154.027	C7H6O4	[M-H]-	C00196	--	2,3-Dihydroxybenzoic Acid*	Organic acids	Organic acids	303-38-8	A	680250	543100	602770	255840	248410	638090	451900	461040	417840	263560	188230	439360	706220	722050	552280	507770	501310	2067000
mws0183	Negative	153.02	109.03	154.027	C7H6O4	[M-H]-	C00230	--	3,4-Dihydroxybenzoic acid (Protocatechuic acid)*	Phenolic acids	Phenolic acids	99-50-3	A	910880	845640	885260	329290	336280	940080	634610	716710	661080	313690	342210	665090	1055900	1121800	953870	1108300	762420	2957500
Lmgn002473	Negative	153.02	109.03	154.027	C7H6O4	[M-H]-	C21298	--	2,6-Dihydroxybenzoic acid	Phenolic acids	Phenolic acids	303-07-1	B	89063	107390	110280	93267	112350	217890	246340	105180	131640	73174	91813	94734	90684	90475	71607	9	9	17674
mws0885	Negative	153.02	109.03	154.027	C7H6O4	[M-H]-	-	Metabolic pathways(ko01100);;Biosynthesis of secondary metabolites(ko01110);;Phenylalanine, tyrosine and tryptophan biosynthesis(ko00400)	2,4-Dihydroxybenzoic acid	Phenolic acids	Phenolic acids	89-86-1	B	620460	630960	597400	301340	239770	623570	475730	535830	447100	239320	273060	464000	736940	776990	644670	661620	481870	2197900
pmb3099	Negative	153.03	125	154.039	C4H11O4P	[M-H]-	C06608	--	Diethyl phosphate	Organic acids	Organic acids	598-02-7	B	38487	30773	37581	18827	224090	134840	9912.3	15108	11313	27210	22946	37945	6354.2	9405.4	7501.1	8799.5	6238.4	7516.1
mws0254	Positive	156.08	110	155.069	C6H9N3O2	[M+H]+	C00135	ABC transporters(ko02010);;Histidine metabolism(ko00340);;beta-Alanine metabolism(ko00410);;Aminoacyl-tRNA biosynthesis(ko00970);;Biosynthesis of amino acids(ko01230);;Biosynthesis of secondary metabolites(ko01110);;Metabolic pathways(ko01100)	L-Histidine	Amino acids and derivatives	Amino acids and derivatives	71-00-1	A	6082000	6299700	6532100	4014600	5632700	8311300	7699300	8041300	9566100	8106100	6446200	8264400	6603200	6537900	6854900	3247900	3300100	1816800
pmb0819	Positive	157	130	156.069	C10H8N2	[M+H]+	C02938	Tryptophan metabolism(ko00380)	3-Indoleacetonitrile	Alkaloids	Plumerane	771-51-7	B	46440	67895	78193	78153	99155	65310	44028	52651	42553	136130	131080	145420	53846	59736	61337	36782	32801	36192
pmf0174	Negative	157.16	157.2	158.167	C10H22O	[M-H]-	C01633	--	1-Decanol	Others	Saccharides and Alcohols	112-30-1	B	14790000	14460000	14394000	12753000	14458000	10799000	17408000	20043000	17818000	12990000	12504000	13235000	12584000	11434000	9327100	11038000	11894000	11850000
Lmbn001467	Negative	158.08	116.07	159.09	C7H13NO3	[M-H]-	C03087	Lysine degradation(ko00310)	5-Acetamidopentanoic Acid	Organic acids	Organic acids	1072-10-2	B	128640	117210	104310	96449	114850	137690	137140	178340	143270	154800	137300	161180	85517	92088	71388	25102	23853	128220
mws0987	Positive	161.06	115	160.052	C10H8O2	[M+H]+	-	--	6-MethylCoumarin	Lignans and Coumarins	Coumarins	92-48-8	B	11655	11441	8458.7	9107.3	13667	8258.8	15366	12447	9012.7	7508.8	8864.1	10975	8028.6	11907	8040.3	11541	6784.2	6964.9
Zmjn001813	Negative	159.07	97.06	160.074	C7H12O4	[M-H]-	C02656	--	Pimelic acid*	Organic acids	Organic acids	111-16-0	B	23560	28692	22148	11320	16669	17532	11739	14925	10566	15424	17324	28516	29756	56745	45583	12433	11401	9474.9
Lmbn002072	Negative	159.07	97.07	160.074	C7H12O4	[M-H]-	C16657	--	2-Propylsuccinic acid*	Organic acids	Organic acids	618-57-5	B	21312	21773	23867	16182	19507	19839	16739	14750	16333	34179	14582	21310	35790	52368	61084	19392	11049	8841
mws0005	Positive	161.11	144	160.1	C10H12N2	[M+H]+	C00398	Indole alkaloid biosynthesis(ko00901);;Tryptophan metabolism(ko00380);;Metabolic pathways(ko01100);;Biosynthesis of secondary metabolites(ko01110)	Tryptamine	Alkaloids	Plumerane	61-54-1	B	3533500	3586100	3425700	1166700	1884100	1896000	1522000	2788500	1773600	4595400	2646200	6772400	3806500	5454300	4272000	3975700	6507600	2705100
mws1417	Negative	160.04	116	161.048	C9H7NO2	[M-H]-	C19837	--	Indole-3-carboxylic acid	Alkaloids	Plumerane	771-50-6	A	203070	200310	200720	490250	359320	263280	68179	71464	70623	306180	303320	274660	42438	81002	47779	234040	236240	186070
mws1550	Positive	162.06	73.1	161.051	C6H11NO2S	[M+H]+	C16759	--	S-Allyl-L-cysteine	Amino acids and derivatives	Amino acids and derivatives	21593-77-1	B	114910	117750	114610	41827	135050	100290	168960	256290	260360	121710	186810	108810	47231	40323	42205	9	9	9
mws1346	Positive	162.08	98	161.069	C6H11NO4	[M+H]+	C00956	2-Oxocarboxylic acid metabolism(ko01210);;Lysine biosynthesis(ko00300);;Biosynthesis of amino acids(ko01230);;Biosynthesis of secondary metabolites(ko01110);;Lysine degradation(ko00310);;Metabolic pathways(ko01100)	DL-2-Aminoadipic acid	Alkaloids	Alkaloids	542-32-5	B	285700	304600	304750	828480	411380	308630	226100	176500	158240	298240	372900	428340	352890	241510	318020	461760	961430	219130
pme3382	Negative	160.06	98	161.069	C6H11NO4	[M-H]-	-	--	N-Acetyl-L-threonine	Amino acids and derivatives	Amino acids and derivatives	17093-74-2	B	216070	181770	196020	280270	348610	290210	209020	228790	215450	301550	334930	234000	121430	159880	133150	33105	41163	72713
mws1320	Negative	160.08	130.07	161.084	C10H11NO	[M-H]-	C00955	Tryptophan metabolism(ko00380)	Tryptophol	Alkaloids	Plumerane	526-55-6	B	1888	2359.7	3650.1	3964.9	4841.4	3442.4	2237.2	1410.6	1221.6	1747.7	2270.7	3207.1	2087.9	1242.1	2222.2	1326.6	784.25	319.25
pme2761	Negative	161	73	162.016	C5H6O6	[M-H]-	C01127	Glyoxylate and dicarboxylate metabolism(ko00630)	4-Hydroxy-2-oxoglutaric acid	Organic acids	Organic acids	1187-99-1	B	116200	72621	109540	59195	57058	157860	84602	106620	178720	98645	121020	116940	35067	60928	45519	53482	35266	102700
pme2914	Negative	161.05	99	162.053	C6H10O5	[M-H]-	C03761	--	3-Hydroxy-3-methylpentane-1,5-dioic acid	Amino acids and derivatives	Amino acids and derivatives	503-49-1	A	23042000	21019000	21904000	16322000	33267000	28576000	18451000	26208000	22640000	37216000	39547000	31644000	12387000	13175000	13389000	6490600	5684200	5220100
pmf0440	Positive	163.08	91.1	162.068	C10H10O2	[M+H]+	C10475	--	4-MethoxycinnaMaldehyde	Phenolic acids	Phenolic acids	1963-36-6	B	254010	218110	230870	218580	304450	172940	295130	329220	262270	245050	201720	307310	202310	210340	222540	187680	180840	177080
pme2758	Negative	162.04	144	163.048	C5H9NO5	[M-H]-	C03079	--	4-Hydroxy-L-glutamic acid	Amino acids and derivatives	Amino acids and derivatives	3913-68-6	B	45077	40506	39007	16839	38030	43838	43392	39405	41445	32191	45372	30462	33774	42542	53328	42484	90720	35620
Lmbp000123	Positive	164.07	56.05	163.067	C6H13NO2S	[M+H]+	C17213	2-Oxocarboxylic acid metabolism(ko01210);;Biosynthesis of secondary metabolites(ko01110);;Glucosinolate biosynthesis(ko00966)	L-Homomethionine	Amino acids and derivatives	Amino acids and derivatives	25148-30-5	A	11826000	10870000	11906000	13076000	15469000	14357000	16626000	20321000	21914000	21332000	18662000	18533000	4337700	4418100	4380900	370900	867030	471420
pme1419	Positive	164.07	104	163.067	C6H13NO2S	[M+H]+	-	--	L-Methionine methyl ester	Amino acids and derivatives	Amino acids and derivatives	10332-17-9	A	158520	150550	143230	47284	71712	111420	168520	214310	174170	134520	139380	109890	114410	138390	101230	131710	100890	488080
pme1439	Positive	165.05	119	164.047	C9H8O3	[M+H]+	C00811	Phenylpropanoid biosynthesis(ko00940);;Isoquinoline alkaloid biosynthesis(ko00950);;Phenylalanine metabolism(ko00360);;Ubiquinone and other terpenoid-quinone biosynthesis(ko00130);;Biosynthesis of secondary metabolites(ko01110);;Metabolic pathways(ko01100);;Tyrosine metabolism(ko00350)	p-Coumaric acid	Phenolic acids	Phenolic acids	501-98-4	B	204440	141910	186750	9	9	9	9	9	9	52883	21631	192460	545100	407440	384750	123360	154140	779700
Lmbn002739	Negative	163.04	119.05	164.047	C9H8O3	[M-H]-	C12621	Phenylalanine metabolism(ko00360)	3-Hydroxycinnamic Acid	Phenolic acids	Phenolic acids	14755-02-3	B	169820	187690	148160	403400	168180	369500	89905	134880	181220	133280	186700	137580	265830	264150	196820	40713	21895	41491
mws0159	Negative	163.04	91	164.047	C9H8O3	[M-H]-	C00166	Phenylalanine, tyrosine and tryptophan biosynthesis(ko00400);;Biosynthesis of amino acids(ko01230);;Biosynthesis of secondary metabolites(ko01110);;Metabolic pathways(ko01100);;2-Oxocarboxylic acid metabolism(ko01210);;Phenylalanine metabolism(ko00360);;Tropane, piperidine and pyridine alkaloid biosynthesis(ko00960)	Phenylpyruvic acid	Organic acids	Organic acids	156-06-9	B	86644	76011	89887	12311	125840	54547	270050	277360	282430	45296	81318	27290	49388	51971	42884	9	9	9
Lmbn002648	Negative	163.04	119.05	164.047	C9H8O3	[M-H]-	C02763	--	α-Hydroxycinnamic Acid*	Phenolic acids	Phenolic acids	5801-57-0	B	2266400	2342800	2271400	5818100	2360000	4310200	1672000	1437700	1281900	2080000	2039200	2020900	2779200	2553800	2699200	475560	117910	431430
Lmmn001643	Negative	163.04	119.05	164.047	C9H8O3	[M-H]-	C01772	--	2-Hydroxycinnamic acid*	Organic acids	Organic acids	583-17-5	B	2705100	2615800	2262100	7626000	2784600	5255000	2125000	1896500	1408700	2311900	2264100	2504100	3633800	2921900	2959200	560720	122440	603330
pmb0142	Positive	165.1	95.2	164.047	C9H8O3	[M+H]+	C10945	Phenylpropanoid biosynthesis(ko00940);;Biosynthesis of secondary metabolites(ko01110)	Caffeic aldehyde	Phenolic acids	Phenolic acids	141632-15-7	B	12164	10325	9159.1	14802	6823.4	6072.8	23053	25214	28522	8635.7	11368	9	9	9	9	9	9	7741.3
Lmbp002078	Positive	165.07	138.06	164.058	C8H8N2O2	[M+H]+	C01526	--	Ricinine	Alkaloids	Alkaloids	524-40-3	A	4079100	3924900	3910200	3657500	3352500	4468400	4039100	4172000	4145800	3355000	3343000	3363500	3951100	3757500	4121200	3042000	3241200	2807900
pme2529	Negative	163.2	101	164.068	C6H12O5	[M-H]-	C07326	--	1,5-Anhydro-D-glucitol	Others	Saccharides and Alcohols	154-58-5	B	58155	57853	58399	284080	97433	63111	29216	33132	37254	52555	33312	32024	20233	32218	45143	54334	64904	18908
pmf0534	Positive	165.1	123	164.084	C10H12O2	[M+H]+	C09904	--	Hinokitiol	Terpenoids	Monoterpenoids	499-44-5	B	36894	28599	30385	28805	39023	47187	47695	62407	66667	29974	26625	39299	47468	32730	24640	23284	29257	18591
pme3083	Negative	164.04	120	165.043	C8H7NO3	[M-H]-	C05653	Tryptophan metabolism(ko00380)	2-(Formylamino)benzoic acid	Phenolic acids	Phenolic acids	3342-77-6	B	344290	349520	362800	1053400	397190	718440	264960	261820	204480	340630	330950	385620	439000	365070	373900	74921	27994	74827
pme2617	Positive	166.05	102	165.046	C5H11NO3S	[M+H]+	C02989	--	L-Methionine Sulfoxide	Amino acids and derivatives	Amino acids and derivatives	3226-65-1	B	11100000	12065000	11464000	11582000	12373000	11968000	12036000	11825000	11868000	11489000	10703000	10494000	12337000	13088000	13224000	8226900	6583600	12192000
pme0021	Positive	166.09	120.08	165.07	C9H11NO2	[M+H]+	C00079	2-Oxocarboxylic acid metabolism(ko01210);;Phenylpropanoid biosynthesis(ko00940);;Phenylalanine, tyrosine and tryptophan biosynthesis(ko00400);;Aminoacyl-tRNA biosynthesis(ko00970);;Biosynthesis of secondary metabolites(ko01110);;Metabolic pathways(ko01100);;ABC transporters(ko02010);;Phenylalanine metabolism(ko00360);;Tropane, piperidine and pyridine alkaloid biosynthesis(ko00960);;Biosynthesis o…	L-Phenylalanine	Amino acids and derivatives	Amino acids and derivatives	63-91-2	A	2035600	2105000	2007000	2029900	2396200	2429400	2127900	2529300	2207900	2840000	2665200	2246600	1919700	1978200	1730100	482640	423660	545600
pme0281	Negative	165.02	121.03	166.027	C8H6O4	[M-H]-	C06337	Metabolic pathways(ko01100)	Terephthalic acid	Phenolic acids	Phenolic acids	100-21-0	A	899690	823360	886600	1053600	983950	977730	799880	847860	811620	861850	806820	713020	759730	705570	1112900	838870	845080	535470
pme0282	Negative	165.02	77.04	166.027	C8H6O4	[M-H]-	C01606	--	Phthalic acid	Organic acids	Organic acids	88-99-3	A	100790	80561	74919	49148	76117	71471	81667	86499	68243	111300	73497	141950	115070	144230	102140	61210	50766	133360
pmc0274	Positive	167.1	121.1	166.031	C6H6N4S	[M+H]+	C16614	--	6-Methylmercaptopurine	Nucleotides and derivatives	Nucleotides and derivatives	50-66-8	B	14451000	14686000	13888000	13666000	16395000	16330000	14727000	17490000	15088000	19725000	19215000	15011000	13082000	14163000	11968000	3132000	2937700	3484000
mws0344	Negative	165.04	75	166.048	C5H10O6	[M-H]-	C00502	--	D-Xylonic acid	Organic acids	Organic acids	526-91-0	A	1566600	1768500	1389000	1317700	932940	1580200	2148600	2330800	2078900	2090900	1801200	1196700	1162800	1083700	1366200	196130	69555	436530
pme2801	Positive	167.06	150	166.049	C6H6N4O2	[M+H]+	C16353	Metabolic pathways(ko01100);;Biosynthesis of secondary metabolites(ko01110);;Caffeine metabolism(ko00232)	7-Methylxanthine	Nucleotides and derivatives	Nucleotides and derivatives	552-62-5	B	20096	18501	17509	23333	18668	20286	16209	21163	17794	22863	23464	21831	18180	18348	16155	5316.7	4445.1	5666.9
pme0166	Positive	167.06	110	166.049	C6H6N4O2	[M+H]+	C16358	Caffeine metabolism(ko00232);;Metabolic pathways(ko01100);;Biosynthesis of secondary metabolites(ko01110)	1-Methylxanthine	Nucleotides and derivatives	Nucleotides and derivatives	6136-37-4	B	9221.8	8350	8670.4	5544.7	11794	8749.1	15486	17010	13714	10460	12229	13711	5328	5463.8	4954.7	9	9	9
mws0467	Negative	165.06	119.05	166.063	C9H10O3	[M-H]-	C01744	--	3-(4-Hydroxyphenyl)-propionic acid	Phenolic acids	Phenolic acids	501-97-3	B	70385	77698	64605	89608	75373	141950	76947	46586	40742	210720	113710	124440	86814	96622	91852	15258	9	9
Lmrn003000	Negative	165.06	103.06	166.063	C9H10O3	[M-H]-	C05607	--	2-Hydroxy-3-phenylpropanoic acid	Organic acids	Organic acids	7326-19-4	B	66501	69419	66595	55472	77659	94227	40350	37632	44314	113290	121730	173720	41381	32577	42708	9	2232.2	4011.6
pmn001681	Negative	165.09	149.06	166.099	C10H14O2	[M-H]-	-	--	1-(4-Methoxyphenyl)-1-propanol	Phenolic acids	Phenolic acids	5349-60-0	A	28936	37506	45247	26392	25498	24300	15668	22372	18853	10866	19144	18752	22552	15376	16742	16254	16154	13046
Zmjp000624	Positive	168.06	150.05	167.058	C8H9NO3	[M+H]+	C00250	Metabolic pathways(ko01100);;Vitamin B6 metabolism(ko00750)	Pyridoxal	Others	Vitamin	66-72-8	B	76568	69353	75067	124520	79364	65890	69471	68292	60294	57910	72441	75582	104040	86356	79223	154570	95051	224360
NK10253223	Positive	168.06	94.06	167.058	C8H9NO3	[M+H]+	C05831	--	2-Amino-3-methoxybenzoic acid	Phenolic acids	Phenolic acids	3177-80-8	B	61471	56109	58689	110360	59266	48501	43813	44178	45615	42238	50822	61171	87729	77480	66009	149550	83545	186100
mws2125	Negative	166.98	78.7	167.982	C3H5O6P	[M-H]-	C00074	Biosynthesis of secondary metabolites(ko01110);;Metabolic pathways(ko01100);;Phenylalanine, tyrosine and tryptophan biosynthesis(ko00400);;Pyruvate metabolism(ko00620);;Carbon fixation in photosynthetic organisms(ko00710);;Biosynthesis of amino acids(ko01230);;Glycolysis / Gluconeogenesis(ko00010);;Carbon metabolism(ko01200);;Citrate cycle (TCA cycle)(ko00020)	Phosphoenolpyruvate	Organic acids	Organic acids	138-08-9	B	142080	152820	147950	21841	153920	176910	250010	268730	237910	104650	131190	133180	51614	67340	58452	202350	140480	254690
mws0028	Negative	167.03	108.02	168.042	C8H8O4	[M-H]-	C06672	--	Vanillic acid	Phenolic acids	Phenolic acids	121-34-6	A	227730	211250	206860	189230	185200	117670	27428	17647	9801	305860	156800	621720	106890	120810	102110	140620	114810	790220
pme1292	Negative	167.1	123.04	168.042	C8H8O4	[M-H]-	C00544	Tyrosine metabolism(ko00350);;Metabolic pathways(ko01100);;Ubiquinone and other terpenoid-quinone biosynthesis(ko00130)	Homogentisic acid	Phenolic acids	Phenolic acids	451-13-8	B	52659	47556	51957	6571.8	30153	47183	53185	44545	152250	34633	39025	55544	30259	47215	68838	22750	27061	55468
Lmmp003042	Positive	169.05	123.04	168.042	C8H8O4	[M+H]+	-	--	Protocatechuic Acid Methyl Ester	Phenolic acids	Phenolic acids	2150-43-8	B	19380	19802	22645	9	9	9	17644	13414	7313.8	17287	9	21340	30510	27977	43442	25622	56818	12732
Hmbp001276	Positive	169.05	65.03	168.042	C8H8O4	[M+H]+	-	--	Gallacetophenone	Phenolic acids	Phenolic acids	528-21-2	B	1907300	2109700	1969800	289480	464620	325170	327960	534550	326960	1194900	588130	2604000	2906700	3002600	3511200	2477400	2335400	6837700
pme1383	Positive	170.08	134.1	169.074	C8H11NO3	[M+H]+	C00314	Vitamin B6 metabolism(ko00750);;Metabolic pathways(ko01100)	Pyridoxine	Others	Vitamin	65-23-6	A	2503200	2386400	2457500	3253700	2482900	2536300	1526200	1857900	1536500	2686000	2257700	2600000	1583100	1665100	1624900	3374500	573270	7118600
pme0181	Positive	170.09	124	169.085	C7H11N3O2	[M+H]+	C01152	Histidine metabolism(ko00340)	3-Methyl-L-Histidine	Amino acids and derivatives	Amino acids and derivatives	368-16-1	B	611860	645030	610480	722570	598240	818370	908640	918890	814250	497270	435640	500420	410640	507430	485970	288850	256250	248700
Zmzn000078	Negative	168.99	78.96	169.998	C3H7O6P	[M-H]-	C00111	Inositol phosphate metabolism(ko00562);;Propanoate metabolism(ko00640);;Glycerolipid metabolism(ko00561);;Metabolic pathways(ko01100);;Biosynthesis of secondary metabolites(ko01110);;Glycerophospholipid metabolism(ko00564);;Nicotinate and nicotinamide metabolism(ko00760);;Galactose metabolism(ko00052);;Carbon fixation in photosynthetic organisms(ko00710);;Pentose and glucuronate interconversions(…	Dihydroxyacetone phosphate	Others	Saccharides and Alcohols	57-04-5	B	92489	70315	82493	9	43465	74070	77998	65491	75432	56823	63737	48429	162120	140180	169150	24166	5851.4	35246
pme3186	Negative	169	79	169.998	C3H7O6P	[M-H]-	C00661	--	DL-Glyceraldehyde-3-phosphate	Organic acids	Organic acids	591-59-3	B	35513	25524	48962	10640	53503	36728	20964	21765	23316	20024	34735	27129	76237	85680	79194	29669	35910	26090
mws0024	Negative	169.01	125	170.022	C7H6O5	[M-H]-	C01424	--	Gallic acid	Tannins	Tannin	149-91-7	A	2850800	2906700	2741900	525330	3338300	5959600	2687600	3543500	2651400	2629500	3178600	2081300	2031200	3168500	3464200	817730	386060	3530600
Xmbp001692	Positive	171.03	81.03	170.022	C7H6O5	[M+H]+	-	--	2,4,6-Trihydroxybenzoic acid	Organic acids	Organic acids	83-30-7	A	314580	335600	277110	9	50147	357750	712390	798380	377350	83787	199300	87414	264450	215690	260730	411920	430400	358920
ML10176345	Negative	171.03	109.03	172.037	C7H8O5	[M-H]-	C02637	--	3-Dehydroshikimic acid	Organic acids	Organic acids	2922-42-1	B	57104	59083	61197	611650	26738	67410	61196	61356	62270	13710	18356	10517	14062	15088	28501	9	9	9
Lmbn003524	Negative	171.1	99.08	172.11	C9H16O3	[M-H]-	C16322	alpha-Linolenic acid metabolism(ko00592);;Biosynthesis of secondary metabolites(ko01110)	9-Oxononanoic acid	Organic acids	Organic acids	2553-17-5	B	30332	33038	29963	25268	26944	23680	23801	25787	25500	29309	27819	28960	29558	22460	31966	23048	18776	16114
Zmgn004439	Negative	171.14	153.14	172.146	C10H20O2	[M-H]-	C01571	Fatty acid biosynthesis(ko00061);;Metabolic pathways(ko01100)	Decanoic acid	Organic acids	Organic acids	334-48-5	B	2120.1	1994.2	2015.5	1645.7	1794.9	2997.3	2325.1	3172.2	3280.8	1887.1	1481.1	3373.6	1348.4	1118.4	1541.9	1096.5	1666.1	2086.3
pme0253	Positive	174.11	86	173.105	C8H15NO3	[M+H]+	C02710	--	N-Acetyl-L-leucine	Amino acids and derivatives	Amino acids and derivatives	1188-21-2	B	1285500	1186200	1196000	4672700	1806400	1970900	483960	641080	553160	2963900	2075900	1128000	250160	444990	518690	51936	33896	20826
MA10039492	Negative	173.01	71.03	174.016	C6H6O6	[M-H]-	C05422	Glutathione metabolism(ko00480);;Metabolic pathways(ko01100);;Ascorbate and aldarate metabolism(ko00053)	Dehydroascorbic acid	Others	Vitamin	490-83-5	B	229770	223260	212510	9	48348	146460	899010	897260	845020	98795	120700	127700	302870	304880	258250	17538	10460	33129
pme3009	Positive	175.02	99	174.016	C6H6O6	[M+H]+	C02341	--	Trans-Citridic acid	Organic acids	Organic acids	4023-65-8	B	392780	376470	498460	325040	333140	511590	351460	372040	505310	428150	450390	176750	369430	362870	456630	277160	312160	370050
mws0154	Negative	173.05	93	174.053	C7H10O5	[M-H]-	C00493	Metabolic pathways(ko01100);;Biosynthesis of secondary metabolites(ko01110);;Biosynthesis of amino acids(ko01230);;Phenylalanine, tyrosine and tryptophan biosynthesis(ko00400)	Shikimic acid	Organic acids	Organic acids	138-59-0	B	795800	949710	990030	1237700	687190	1451100	2087600	2340800	1937800	238610	555690	193890	249270	298810	197060	6409.2	11800	33466
Lmgn002555	Negative	173.08	59.01	174.089	C8H14O4	[M-H]-	C16658	--	2-Propylglutaric acid	Organic acids	Organic acids	32806-62-5	B	336630	331080	339580	203970	397560	491840	393250	504480	377560	734350	586800	757710	173750	194810	202970	14968	14215	95466
mws0242	Negative	173.08	111	174.089	C8H14O4	[M-H]-	C08278	--	Suberic Acid	Organic acids	Organic acids	505-48-6	A	38983	51686	34183	59381	31754	34964	58523	34149	50466	23610	21580	28837	29449	21418	25114	25516	16668	24628
Zmyn000155	Negative	173.11	131.08	174.1	C7H14N2O3	[M-H]-	C00437	--	N-α-Acetyl-L-ornithine	Amino acids and derivatives	Amino acids and derivatives	6205-08-9	B	1609900	1234100	1603600	1213900	1487600	997570	875830	860000	972080	1516700	1231800	1877800	2085700	1546800	2555800	1027100	1238900	2175900
mws0260	Positive	175.12	116	174.112	C6H14N4O2	[M+H]+	C00062	Aminoacyl-tRNA biosynthesis(ko00970);;Metabolic pathways(ko01100);;Biosynthesis of secondary metabolites(ko01110);;D-Arginine and D-ornithine metabolism(ko00472);;Biosynthesis of amino acids(ko01230);;Arginine and proline metabolism(ko00330);;Arginine biosynthesis(ko00220);;ABC transporters(ko02010);;Monobactam biosynthesis(ko00261)	L-Arginine	Amino acids and derivatives	Amino acids and derivatives	74-79-3	A	25084000	27472000	28414000	23702000	23387000	23845000	23674000	25319000	24728000	34027000	27963000	33537000	33048000	26135000	34712000	8841600	6389500	13858000
pmf0173	Negative	173.15	173.2	174.162	C10H22O2	[M-H]-	-	--	1,2-Decanediol	Others	Saccharides and Alcohols	1119-86-4	B	160740	160880	184220	137760	95795	77359	104370	123400	120360	94270	118270	165520	171190	140590	185310	138940	130880	95810
pme2559	Negative	174.04	88	175.048	C6H9NO5	[M-H]-	C01042	Alanine, aspartate and glutamate metabolism(ko00250);;Metabolic pathways(ko01100)	N-Acetyl-L-Aspartic Acid	Amino acids and derivatives	Amino acids and derivatives	997-55-7	B	292730	285460	289670	242190	340520	254710	196610	218610	216590	399810	330910	400280	481770	550350	409100	24477	30752	69063
pme1651	Positive	176.1	130.1	175.063	C10H9NO2	[M+H]+	C00954	--	Indole 3-acetic acid (IAA)	Alkaloids	Plumerane	87-51-4	B	6927900	5869900	6023900	7238300	7186800	5115600	14348000	9788800	10222000	5874200	4097800	11677000	1622800	1617000	1610300	2560200	2371200	172680
pme0008	Positive	176.1	113	175.096	C6H13N3O3	[M+H]+	C00327	Biosynthesis of amino acids(ko01230);;Biosynthesis of secondary metabolites(ko01110);;Metabolic pathways(ko01100);;Arginine biosynthesis(ko00220)	L-Citrulline	Amino acids and derivatives	Amino acids and derivatives	372-75-8	B	1706800	1754200	1875100	1285500	2013600	1566700	1440300	1501900	1624900	2360100	2059900	2672600	1789200	1564900	2062700	480450	800850	766750
Hmfn000531	Negative	175.02	87.01	176.032	C6H8O6	[M-H]-	C00072	--	L-Ascorbic acid (Vitamin C)	Others	Vitamin	50-81-7	A	6238600	6998000	6805800	9	35051	11902000	25048000	24643000	24139000	1950600	3552800	322470	2696200	3162600	3033700	1183300	415770	1020100
mws4175	Negative	175.02	85.03	176.032	C6H8O6	[M-H]-	C02670	--	D-Glucurono-6,3-lactone	Others	Saccharides and Alcohols	32449-92-6	B	376600	435610	424130	9	9	595030	1617700	1522600	1220200	124720	211050	22090	147360	182470	151900	97854	36039	76284
pme3140	Negative	175.04	131	176.047	C10H8O3	[M-H]-	-	--	6-Hydroxy-4-methylcoumarin	Lignans and Coumarins	Coumarins	2373-31-1	B	43915	52841	35067	37154	40781	67439	66937	91632	54624	63962	68514	49771	57693	61828	72771	9	8860	13320
Zmgn001448	Negative	175.06	115.04	176.068	C7H12O5	[M-H]-	C05994	--	2-Propylmalic Acid*	Organic acids	Organic acids	-	B	2289200	1753500	1970800	1159400	1406000	1572600	4619200	4348500	3803000	1827100	2138600	2172200	1286600	690140	1469300	78020	58330	44852
Lmbn001754	Negative	175.06	115.04	176.068	C7H12O5	[M-H]-	C04411	--	3-Isopropylmalic Acid*	Organic acids	Organic acids	921-28-8	B	1803100	1768300	1783900	1160000	1511500	1714000	4487300	4500300	3769500	1837400	2138800	2245400	1264000	715300	1455900	74844	46479	43013
pmb3101	Negative	175.06	115	176.068	C7H12O5	[M-H]-	C02504	Pyruvate metabolism(ko00620);;2-Oxocarboxylic acid metabolism(ko01210);;Biosynthesis of secondary metabolites(ko01110);;Valine, leucine and isoleucine biosynthesis(ko00290);;Metabolic pathways(ko01100);;Biosynthesis of amino acids(ko01230)	2-Isopropylmalic Acid	Organic acids	Organic acids	49601-06-1	B	1945200	1672600	1790800	1107300	1389800	1544900	4563300	4390100	3947800	1766200	2203400	2082500	1324200	719110	1469300	51794	62490	34384
pmb0774	Positive	177.1	160.3	176.095	C10H12N2O	[M+H]+	C17203	--	N-Hydroxytryptamine*	Alkaloids	Phenolamine	-	A	60201000	64777000	63806000	521480	4588300	5669400	6801900	10972000	6282200	12827000	8727900	19445000	25027000	29128000	26700000	168330000	157680000	150380000
pme2024	Positive	177.1	160	176.095	C10H12N2O	[M+H]+	C00780	--	Serotonin*	Alkaloids	Plumerane	50-67-9	A	73163000	74844000	76360000	677750	5849800	7081500	8567500	14252000	7909400	15267000	10358000	24745000	30848000	35975000	33235000	182590000	156370000	164790000
pmb0468	Positive	178	161	177.046	C6H11NO3S	[M+H]+	C03145	Cysteine and methionine metabolism(ko00270)	N-Formyl-L-Methionine	Amino acids and derivatives	Amino acids and derivatives	4289-98-9	B	3259700	3703400	3274900	30573	258190	301030	406030	601770	322600	700750	462200	1015900	1297900	1527300	1435300	12615000	19099000	11521000
mws1013	Negative	177.02	133.2	178.027	C9H6O4	[M-H]-	C09263	--	Esculetin	Lignans and Coumarins	Coumarins	305-01-1	A	47918	54815	61647	13600	91705	77885	22819	24891	21295	34962	40181	47480	129920	88162	61683	9	9	38881
Lmgn000242	Negative	177.04	113.02	178.048	C6H10O6	[M-H]-	C01216	--	4,5,6-Trihydroxy-2-oxohexanoic acid	Organic acids	Organic acids	56742-44-0	B	19838	32523	40002	25020	23785	27203	37683	28310	54809	37253	40824	31033	21273	44521	15222	14789	4345.1	21389
pme1021	Negative	177.14	99	178.048	C6H10O6	[M-H]-	C00198	Biosynthesis of secondary metabolites(ko01110);;Metabolic pathways(ko01100);;Pentose phosphate pathway(ko00030);;Carbon metabolism(ko01200)	D-Glucono-1,5-lactone	Others	Saccharides and Alcohols	90-80-2	B	29558	22740	25295	100650	50962	30245	30678	21820	36109	25181	18222	17714	9	9	23888	7148.8	19170	9
pmb2795	Negative	177	145	178.063	C10H10O3	[M-H]-	-	--	4-Methoxycinnamic acid*	Phenolic acids	Phenolic acids	830-09-1	B	27489	27266	27254	23068	15611	28759	35055	47015	45110	18126	17481	25662	40898	41752	35313	9373.7	3443.1	10393
mws1195	Positive	179.07	147.1	178.063	C10H10O3	[M+H]+	-	--	p-Coumaric acid methyl ester*	Phenolic acids	Phenolic acids	3943-97-3	B	51751	45960	45793	53933	43499	60154	55761	59015	57682	48072	44949	49006	54487	62646	55344	14525	3490.7	14582
mws0009	Positive	179.07	91	178.063	C10H10O3	[M+H]+	C02666	Phenylpropanoid biosynthesis(ko00940);;Biosynthesis of secondary metabolites(ko01110);;Metabolic pathways(ko01100)	Coniferaldehyde	Phenolic acids	Phenolic acids	20649-42-7	A	148530	131980	133890	16895	102650	120930	72525	53349	56543	306620	228190	353960	147830	168370	138370	5153.7	9	7207.3
pmb0786	Positive	180.09	163.06	179.079	C6H13NO5	[M+H]+	C00329	Metabolic pathways(ko01100);;Amino sugar and nucleotide sugar metabolism(ko00520)	D-Glucosamine	Others	Saccharides and Alcohols	3416-24-8	B	812440	607680	641240	1666800	801920	745260	553910	385590	557140	601130	698280	453880	504980	376780	452970	511570	1057800	239760
mws2212	Negative	179.03	135.05	180.042	C9H8O4	[M-H]-	C01197	Metabolic pathways(ko01100);;Biosynthesis of secondary metabolites(ko01110);;Phenylpropanoid biosynthesis(ko00940)	Caffeic acid	Phenolic acids	Phenolic acids	331-39-5	A	991630	938140	1066300	62865	1356900	1546500	663260	736400	628850	1400000	1595500	2157500	1040800	1676400	717780	407890	50809	577020
pmf0138	Negative	179.06	59	180.063	C6H12O6	[M-H]-	C00159	--	D-Mannose*	Others	Saccharides and Alcohols	3458-28-4	B	16021000	14754000	16755000	20480000	14389000	18553000	18892000	18506000	20816000	11262000	13367000	9824300	10590000	11402000	12400000	2331600	4601300	3304800
pme0516	Negative	179.06	87	180.063	C6H12O6	[M-H]-	C00137	Metabolic pathways(ko01100);;Inositol phosphate metabolism(ko00562);;Galactose metabolism(ko00052);;ABC transporters(ko02010);;Ascorbate and aldarate metabolism(ko00053);;Phosphatidylinositol signaling system(ko04070)	Inositol	Others	Saccharides and Alcohols	87-89-8	B	535900	573620	507980	859860	490880	697630	491580	597200	562230	486880	443900	456150	301270	373490	348490	1437500	978020	1114300
mws4170	Negative	179.06	59.01	180.063	C6H12O6	[M-H]-	C00031	--	D-Glucose*	Others	Saccharides and Alcohols	14431-43-7	A	14135000	16553000	17631000	22982000	13590000	16571000	18337000	18846000	22491000	11284000	12435000	10403000	11353000	13658000	13286000	3113700	4598600	3606400
pmf0139	Negative	179.06	59	180.063	C6H12O6	[M-H]-	C00124	--	D-Galactose*	Others	Saccharides and Alcohols	59-23-4	B	11067000	11058000	11065000	16021000	9632100	11861000	14257000	14240000	15375000	7716300	10507000	6976700	8175500	9083800	8556900	1840200	3694700	2412500
mws1164	Negative	179.06	59.01	180.063	C6H12O6	[M-H]-	C05003	--	D-Fructose*	Others	Saccharides and Alcohols	7660-25-5	B	14261000	15656000	16475000	22363000	14092000	18733000	19141000	16427000	22180000	10540000	13023000	10478000	13247000	13903000	10530000	3228600	4958100	3677900
mws0093	Negative	179.07	146	180.079	C10H12O3	[M-H]-	C00590	Phenylpropanoid biosynthesis(ko00940);;Metabolic pathways(ko01100);;Biosynthesis of secondary metabolites(ko01110)	Coniferyl alcohol	Phenolic acids	Phenolic acids	458-35-5	A	351070	344920	331720	30268	546530	346700	327260	430130	265600	610400	500280	517010	449200	489760	373760	8302	15897	67037
Hmcp009963	Positive	180.14	123.07	180.138	C11H18NO+	[M]+	C10575	--	Candicine	Alkaloids	Alkaloids	6656-13-9	B	139510	131450	120560	134920	240360	70985	314610	312810	304240	148250	132000	206560	13151	13934	19215	9677.7	8235.9	4308.1
mws0250	Positive	182.08	136.1	181.074	C9H11NO3	[M+H]+	C00082	Glucosinolate biosynthesis(ko00966);;Phenylalanine metabolism(ko00360);;Isoquinoline alkaloid biosynthesis(ko00950);;Thiamine metabolism(ko00730);;Biosynthesis of secondary metabolites(ko01110);;Aminoacyl-tRNA biosynthesis(ko00970);;Cyanoamino acid metabolism(ko00460);;Tyrosine metabolism(ko00350);;Biosynthesis of amino acids(ko01230);;Monobactam biosynthesis(ko00261);;Metabolic pathways(ko01100)…	L-Tyrosine	Amino acids and derivatives	Amino acids and derivatives	60-18-4	A	3960300	3451200	3407000	3411700	3167000	3108200	2668900	3310300	2813600	4789100	4047100	5826800	4756500	5175500	4997900	1721300	1411500	1813800
Hmtn001288	Negative	181.05	135.04	182.058	C9H10O4	[M-H]-	-	--	Methyl 2,4-dihydroxyphenylacetate	Phenolic acids	Phenolic acids	67828-42-6	A	63758	52058	59311	39147	58757	63966	27034	31245	39022	108060	73472	146100	46678	57847	63218	9884.9	8990.6	16698
Lmrn001951	Negative	181.05	135.04	182.058	C9H10O4	[M-H]-	-	--	(S)-2-Hydroxy-3-(4-Hydroxyphenyl)Propanoic Acid	Phenolic acids	Phenolic acids	23508-35-2	B	72036	70783	75483	40809	64150	68527	28892	53458	32891	148420	97947	148710	53264	61518	57270	8949	5663	9021.2
mws1350	Negative	181.05	151	182.058	C9H10O4	[M-H]-	-	--	Syringaldehyde; 4-Hydroxy-3,5-Dimethoxybenzaldehyde	Phenolic acids	Phenolic acids	134-96-3	B	377030	312750	338880	1038200	857240	388660	162810	146650	172180	715480	630400	590700	111530	75835	130780	9	9	12982
Hmcn006267	Negative	181.05	107.01	182.058	C9H10O4	[M-H]-	-	--	2,6-Dimethoxybenzoic acid	Phenolic acids	Phenolic acids	1466-76-8	B	6104.5	5608.6	6755.4	2229.8	4397.1	2046.5	15057	15596	17011	6306.9	4263.1	4917.4	3424.9	4816.9	5677.4	3285.7	2508.6	3153.8
Lmlp001436	Positive	183.07	165.06	182.058	C9H10O4	[M+H]+	C10447	Tyrosine metabolism(ko00350)	Dihydrocaffeic acid	Phenolic acids	Phenolic acids	1078-61-1	B	138620	141280	141190	129540	143960	190890	148090	161820	155310	138370	169990	144070	161820	143420	154500	140630	147660	124730
mws0214	Negative	181.07	71	182.079	C6H14O6	[M-H]-	C00794	Galactose metabolism(ko00052);;ABC transporters(ko02010);;Metabolic pathways(ko01100);;Fructose and mannose metabolism(ko00051)	D-Sorbitol	Others	Saccharides and Alcohols	50-70-4	B	110770	97104	100430	118030	78075	111720	106350	123930	115760	61337	86814	85113	139360	157000	143410	288250	438240	67526
pme2237	Negative	181.07	101	182.079	C6H14O6	[M-H]-	C01697	--	Dulcitol*	Others	Saccharides and Alcohols	608-66-2	A	64782	60169	67868	44657	52652	44742	38723	48311	34838	59848	57233	63134	100630	136870	115590	235730	386790	40187
mws1155	Negative	181.07	101.02	182.079	C6H14O6	[M-H]-	C00392	--	D-Mannitol*	Others	Saccharides and Alcohols	69-65-8	A	18020	13891	18034	8690	20281	14916	9807	12616	5853.5	14980	18608	19724	26972	28169	30242	66789	88000	12861
pme2596	Positive	184.06	148	183.053	C8H9NO4	[M+H]+	C00847	Vitamin B6 metabolism(ko00750);;Metabolic pathways(ko01100)	4-Pyridoxic acid	Others	Vitamin	82-82-6	A	65373	67432	66718	44638	47959	58631	61559	70701	57261	64341	64326	73527	78214	83987	76940	73416	93581	119050
MA10002917	Negative	183.01	109.02	184.012	C6H4N2O5	[M-H]-	C02496	--	2,4-Dinitrophenol	Phenolic acids	Phenolic acids	51-28-5	B	27001	27423	34790	27539	28335	17904	37276	42429	34021	37143	20127	36298	29509	25600	20418	28366	19681	19317
Lmyn002788	Negative	183.03	124.02	184.037	C8H8O5	[M-H]-	-	--	Methyl gallate	Tannins	Tannin	99-24-1	A	2973000	2999200	2901000	233570	231980	1972600	12106000	11333000	8137300	159770	453550	131150	493790	240510	250390	384740	136460	210800
pme0309	Negative	183.03	124	184.037	C8H8O5	[M-H]-	C05616	--	3-O-Methylgallic Acid	Tannins	Tannin	3934-84-7	A	886650	956640	929540	65315	73874	643360	4047700	3915700	3482700	65924	156670	38209	197710	79804	92134	120370	62269	71340
HJN037	Negative	183.03	124.02	184.037	C8H8O5	[M-H]-	-	--	4-O-Methylgallic Acid	Phenolic acids	Phenolic acids	4319-02-2	B	3119600	3106300	3198500	255590	203590	2157200	13168000	12672000	9549700	187770	534730	153070	456660	264640	254130	357990	164150	219700
pmb1754	Positive	184	125	184.073	C5H15NO4P+	[M]+	C00588	Glycerophospholipid metabolism(ko00564);;Metabolic pathways(ko01100)	O-Phosphocholine	Alkaloids	Alkaloids	107-73-3	B	396430	385570	339710	13964	563780	163360	179880	144600	152070	429970	611580	499100	382860	386540	374470	902010	3152600	280380
pme2602	Negative	184	97	185.009	C3H8NO6P	[M-H]-	C01005	Cysteine and methionine metabolism(ko00270);;Biosynthesis of amino acids(ko01230);;Carbon metabolism(ko01200);;Aminoacyl-tRNA biosynthesis(ko00970);;Glycine, serine and threonine metabolism(ko00260);;Metabolic pathways(ko01100)	O-Phospho-L-serine	Amino acids and derivatives	Amino acids and derivatives	407-41-0	B	95781	73454	91084	58317	69389	84222	84726	98194	91922	71878	62723	90513	117270	159390	106460	22426	9	84668
Zmgn000447	Negative	184.98	78.96	185.993	C3H7O7P	[M-H]-	C00197	Biosynthesis of secondary metabolites(ko01110);;Metabolic pathways(ko01100);;Glyoxylate and dicarboxylate metabolism(ko00630);;Glycerolipid metabolism(ko00561);;Glycolysis / Gluconeogenesis(ko00010);;Biosynthesis of amino acids(ko01230);;Carbon metabolism(ko01200);;Carbon fixation in photosynthetic organisms(ko00710);;Pentose phosphate pathway(ko00030);;Glycine, serine and threonine metabolism(ko…	3-Phospho-D-glyceric acid	Others	Saccharides and Alcohols	820-11-1	B	372810	365080	407260	24120	298850	462990	389280	372540	331350	230130	283310	308200	256950	245300	254170	1315200	672230	533580
mws0752	Negative	185.15	185.16	186.162	C11H22O2	[M-H]-	C17715	--	Undecylic Acid	Lipids	Free fatty acids	112-37-8	A	673360	749880	624460	640090	781890	596770	606190	735710	719270	531590	453450	625710	716660	660960	585050	494490	440470	502680
pmn001492	Negative	187.1	123.1	188.041	C11H8O3	[M-H]-	C18078	--	Ayapin	Lignans and Coumarins	Coumarins	494-56-4	B	63592	47613	55032	137470	39227	47577	41714	43818	35123	41743	41000	51748	45146	58136	52559	31283	29127	27429
pme0137	Negative	187.07	125	188.08	C7H12N2O4	[M-H]-	-	--	N-Acetyl-L-Glutamine	Amino acids and derivatives	Amino acids and derivatives	2490-97-3	B	452050	499250	481010	1088500	846040	667600	222480	258850	257180	983730	882380	493630	285560	461160	365340	9	62432	9
mws0237	Negative	187.1	125	188.105	C9H16O4	[M-H]-	C08261	--	Azelaic acid	Organic acids	Organic acids	123-99-9	A	1512200	1431600	1476600	3930300	1254000	1315700	1151200	1189900	1143900	1456300	1360200	1454700	1155300	1388400	1523100	990900	896320	713250
mws5041	Positive	189.12	86.1	188.116	C8H16N2O3	[M+H]+	-	--	L-Glycyl-L-isoleucine*	Amino acids and derivatives	Amino acids and derivatives	19461-38-2	A	1467500	1499000	1483600	3631000	516080	762730	1005000	1133900	681490	617080	414300	1221800	2035600	2583900	1616000	862800	934800	2960600
pme0122	Positive	189.12	126	188.116	C8H16N2O3	[M+H]+	C02727	Lysine degradation(ko00310)	N6-Acetyl-L-lysine	Amino acids and derivatives	Amino acids and derivatives	692-04-6	B	1149100	1116500	1251800	1189400	1639200	1038500	863170	1044000	993300	1686500	1748900	1840400	1103900	1268100	1215000	271000	226920	370860
mws0736	Positive	189.12	86	188.116	C8H16N2O3	[M+H]+	C02155	--	N-Glycyl-L-leucine*	Amino acids and derivatives	Amino acids and derivatives	869-19-2	A	1857600	1844800	1745700	4574600	602230	992540	1178800	1370400	851260	757220	493390	1576900	2510000	3225200	2015800	1160600	1213700	3790500
Zmjp000182	Positive	189.13	70.07	188.127	C7H16N4O2	[M+H]+	C03884	--	N-Monomethyl-L-arginine	Amino acids and derivatives	Amino acids and derivatives	17035-90-4	A	2526500	2493100	2301600	2308400	2597900	2436400	2235500	2322900	2357500	3018400	2667000	2957800	2111700	2172300	2634800	827060	689330	1601800
pme3388	Positive	189.13	144	188.127	C7H16N4O2	[M+H]+	C01924	--	Homoarginine	Amino acids and derivatives	Amino acids and derivatives	156-86-5	B	453640	472430	380530	400460	398010	454820	392740	387970	412130	453470	427210	521340	360260	409410	397600	174260	165760	273310
pmf0348	Negative	187.13	97	188.141	C10H20O3	[M-H]-	-	--	2,6-Dimethyl-7-octene-2,3,6-triol	Others	Saccharides and Alcohols	73815-21-1	B	132810	121110	114020	339330	105270	105900	83659	92142	96016	103100	87400	122600	98147	115020	137660	74454	67074	54940
pme0075	Negative	188.06	128	189.064	C7H11NO5	[M-H]-	C00624	Biosynthesis of amino acids(ko01230);;Arginine biosynthesis(ko00220);;Metabolic pathways(ko01100);;Biosynthesis of secondary metabolites(ko01110);;2-Oxocarboxylic acid metabolism(ko01210)	N-Acetyl-L-glutamic acid	Amino acids and derivatives	Amino acids and derivatives	1188-37-0	B	801670	653540	787560	200640	1219100	926310	383450	476250	496230	1696900	1197000	1125400	463210	769510	623400	337620	435520	282390
pme2244	Positive	190.09	118.07	189.07	C11H11NO2	[M+H]+	-	--	3-Indolepropionic acid	Alkaloids	Plumerane	830-96-6	A	87392	110300	85320	32285	241700	106040	87060	159320	105050	324520	130630	40860	40720	113740	56883	8057.1	5921.8	8170.9
pme0143	Negative	188.1	128	189.079	C11H11NO2	[M-H]-	C20635	--	Methyl indole-3-acetate	Alkaloids	Plumerane	1912-33-0	B	79763	69268	74089	26733	39966	26003	265770	312620	263480	20289	23386	33413	12351	14866	17136	12291	9564.3	1584.6
mws0193	Positive	190.12	127	189.111	C7H15N3O3	[M+H]+	C02427	--	L-Homocitrulline	Amino acids and derivatives	Amino acids and derivatives	1190-49-4	B	86269	72750	110910	112010	94147	123250	103710	90243	104850	131100	119990	118320	88134	101040	97109	12097	14018	19457
pme0278	Positive	191.1	128	190.095	C7H14N2O4	[M+H]+	C00666	--	2,6-Diaminooimelic acid	Amino acids and derivatives	Amino acids and derivatives	583-93-7	B	101810	75002	92876	128150	167930	89416	50891	38931	46996	227870	141670	117310	73299	74987	63633	98411	70972	98758
mws0597	Negative	190.05	146	191.058	C10H9NO3	[M-H]-	C05635	Tryptophan metabolism(ko00380);;Metabolic pathways(ko01100)	5-Hydroxyindole-3-acetic acid	Alkaloids	Plumerane	54-16-0	B	690940	756700	721170	218830	491200	752950	1045700	1329900	929910	653260	673080	726250	546620	645380	448410	100520	50256	931900
mws0281	Negative	191.02	111.01	192.027	C6H8O7	[M-H]-	C00158	Alanine, aspartate and glutamate metabolism(ko00250);;Citrate cycle (TCA cycle)(ko00020);;Carbon metabolism(ko01200);;Biosynthesis of amino acids(ko01230);;2-Oxocarboxylic acid metabolism(ko01210);;Glyoxylate and dicarboxylate metabolism(ko00630);;Biosynthesis of secondary metabolites(ko01110);;Metabolic pathways(ko01100)	Citric Acid	Organic acids	Organic acids	77-92-9	A	17665000	16406000	18538000	18230000	21113000	19023000	13651000	12726000	13687000	16337000	21206000	18892000	16362000	19539000	16983000	6265300	4514500	13151000
Zmyn000453	Negative	191.02	111.01	192.027	C6H8O7	[M-H]-	C00311	Carbon metabolism(ko01200);;Biosynthesis of amino acids(ko01230);;Biosynthesis of secondary metabolites(ko01110);;Metabolic pathways(ko01100);;2-Oxocarboxylic acid metabolism(ko01210);;Citrate cycle (TCA cycle)(ko00020);;Glyoxylate and dicarboxylate metabolism(ko00630)	Isocitric Acid	Organic acids	Organic acids	320-77-4	B	5735300	5213300	5243200	5157600	6338400	5315100	4839700	5406100	5015000	6426500	6079800	5436600	5335100	5764800	5797800	2615000	2697400	4292200
pme2993	Positive	193.05	133	192.042	C10H8O4	[M+H]+	C01752	--	Scopoletin (7-Hydroxy-5-methoxycoumarin)	Lignans and Coumarins	Coumarins	92-61-5	A	65467	60719	52209	53239	53207	49573	37498	62118	46865	68309	81332	84578	60775	74487	72362	19984	6906.2	27962
Hmcp002123	Positive	193.05	178.02	192.042	C10H8O4	[M+H]+	C18079	--	Isoscopoletin (6-Hydroxy-7-Methoxycoumarin)	Lignans and Coumarins	Coumarins	776-86-3	A	731890	703950	674860	639080	778360	2103200	422850	486200	527400	445490	702890	175800	1578000	712750	1029900	122670	217650	170610
mws0277	Negative	191.06	85	192.063	C7H12O6	[M-H]-	C00296	Phenylalanine, tyrosine and tryptophan biosynthesis(ko00400)	Quinic Acid	Organic acids	Organic acids	77-95-2	A	10230000	9175700	10521000	9460900	12067000	10213000	8300800	9093500	9203900	11400000	12470000	10747000	9433600	10610000	9879200	5660400	5531400	7227000
mws1189	Negative	193.04	72.8	194.033	C6H10O7	[M-H]-	C00333	--	D-Galacturonic acid*	Organic acids	Organic acids	685-73-4	B	247970	256330	254620	415080	403550	221460	265030	192870	276170	198120	195810	212470	183260	181740	150710	154990	168380	157590
pme3705	Negative	193.04	73	194.043	C6H10O7	[M-H]-	C00191	--	D-Glucoronic acid*	Others	Saccharides and Alcohols	6556-12-3	B	325980	323230	305000	477320	470670	315890	295890	322900	353540	254480	285860	235580	234060	231890	178660	237830	185460	183700
pme0422	Negative	193.06	134	194.058	C10H10O4	[M-H]-	C10470	--	Isoferulic Acid*	Phenolic acids	Phenolic acids	537-73-5	B	8459400	8283000	8959100	14310000	14573000	18242000	4990200	6244300	3822500	17276000	18493000	17972000	2040900	3559200	3823100	179910	32731	1631200
mws0014	Negative	193.05	134.01	194.058	C10H10O4	[M-H]-	C01494	--	Ferulic acid*	Phenolic acids	Phenolic acids	537-98-4	A	20863000	19229000	19594000	32919000	34222000	37328000	13250000	13954000	9190200	34588000	37781000	35053000	5238900	8916100	5146800	496160	109310	3950100
mws2218	Positive	195.09	83.06	194.08	C8H10N4O2	[M+H]+	C07481	Metabolic pathways(ko01100);;Biosynthesis of secondary metabolites(ko01110);;Caffeine metabolism(ko00232)	Caffeine	Alkaloids	Alkaloids	58-08-2	A	82646	78321	69133	93892	413780	163230	16357	43524	53969	135970	117950	40408	20769	14286	32103	17724	7576.5	14874
pme0534	Negative	195.05	74.9	196.058	C6H12O7	[M-H]-	C00257	--	Gluconic acid	Others	Saccharides and Alcohols	526-95-4	A	3275100	3775400	3168400	33867000	6701300	4908400	1480700	1246800	1543200	2268000	2071200	1800500	1658100	1528900	1544000	3180200	5393400	823310
Hmmn004283	Negative	195.07	136.05	196.074	C10H12O4	[M-H]-	-	--	Dihydroferulic Acid	Phenolic acids	Phenolic acids	1135-23-5	A	218640	224240	210010	105070	70405	67565	9	9	13534	312630	95951	1428400	401370	252420	305530	124590	78614	266530
mws0612	Negative	195.07	121	196.074	C10H12O4	[M-H]-	-	--	3,4-Dimethoxyphenyl acetic acid	Organic acids	Organic acids	93-40-3	A	55802	61722	80452	27813	18404	16058	9	9	9	88131	20278	385260	123480	69002	73852	34410	32893	55534
pme3827	Positive	198.08	152.2	197.069	C9H11NO4	[M+H]+	C00355	--	3,4-Dihydroxy-L-phenylalanine (L-Dopa)	Amino acids and derivatives	Amino acids and derivatives	59-92-7	B	239080	164460	112950	77483	118050	159160	268450	333640	271740	170030	173520	261410	263050	243880	204910	45876	42335	131060
pme0310	Negative	197.05	124.02	198.053	C9H10O5	[M-H]-	-	--	Ethyl gallate	Tannins	Tannin	831-61-8	A	101560	87394	94225	333310	127170	453080	3752.2	17976	12004	12906	17586	25004	4385.2	15270	3306.8	9	9	9
mws0027	Negative	197.05	123	198.053	C9H10O5	[M-H]-	C10833	--	Syringic acid	Phenolic acids	Phenolic acids	530-57-4	A	22929	21923	27304	47889	49431	33652	13857	15586	16716	48816	40390	36370	7538.4	17768	10657	14008	7912.9	26152
pmb2497	Negative	197	153	198.053	C9H10O5	[M-H]-	C05584	Tyrosine metabolism(ko00350);;Metabolic pathways(ko01100)	4-Hydroxy-3-methoxymandelate	Phenolic acids	Phenolic acids	55-10-7	B	168970	174090	193970	211260	248870	167300	238870	201470	226930	115580	157650	140650	170070	221510	181210	18807	2794.4	75369
Zmzn000079	Negative	199	78.96	200.009	C4H9O7P	[M-H]-	C00279	Biosynthesis of secondary metabolites(ko01110);;Metabolic pathways(ko01100);;Phenylalanine, tyrosine and tryptophan biosynthesis(ko00400);;Pentose phosphate pathway(ko00030);;Carbon fixation in photosynthetic organisms(ko00710);;Biosynthesis of amino acids(ko01230);;Carbon metabolism(ko01200);;Vitamin B6 metabolism(ko00750)	D-Erythrose-4-phosphate	Others	Saccharides and Alcohols	585-18-2	A	75874	73372	65163	37049	46385	66387	65494	74547	59413	66834	70292	110930	88450	139840	106030	24940	19177	51447
pmb2640	Negative	199.17	199.17	200.178	C12H24O2	[M-H]-	C02679	--	Dodecanoic acid (Lauric acid)	Lipids	Free fatty acids	143-07-7	A	132450	127870	121860	131830	133100	122630	152870	207710	199200	128790	106120	150910	97127	101570	87093	71012	57140	98060
pmb0130	Positive	203.12	144	202.111	C12H14N2O	[M+H]+	-	--	Acetryptine	Alkaloids	Phenolamine	3551-18-6	B	5277.7	3554.1	4102.5	2567.5	5019.3	3174.4	6768.9	3812.5	4379.3	2850.7	3315.6	2625.2	2822.7	3402.7	4458.7	3541.7	4600.6	3502.3
NK10251888	Positive	203.15	70.07	202.143	C8H18N4O2	[M+H]+	C03626	--	NG,NG-Dimethyl-L-arginine	Amino acids and derivatives	Amino acids and derivatives	30315-93-6	A	957170	966110	1016800	2031900	888700	846190	689860	717370	777940	1284600	1030900	1229400	801250	1013000	970400	502950	523090	881260
mws0018	Positive	203.22	83	202.216	C10H26N4	[M+H]+	C00750	Metabolic pathways(ko01100);;Arginine and proline metabolism(ko00330);;Glutathione metabolism(ko00480);;beta-Alanine metabolism(ko00410)	Spermine	Alkaloids	Phenolamine	71-44-3	B	23893000	24046000	19859000	20248000	21228000	22246000	21626000	22349000	23680000	21839000	20648000	19755000	21577000	21328000	21877000	12001000	10370000	20945000
mws0282	Negative	203.08	116.05	204.09	C11H12N2O2	[M-H]-	C00078	Glycine, serine and threonine metabolism(ko00260);;Biosynthesis of amino acids(ko01230);;Glucosinolate biosynthesis(ko00966);;2-Oxocarboxylic acid metabolism(ko01210);;Biosynthesis of secondary metabolites(ko01110);;Metabolic pathways(ko01100);;Tryptophan metabolism(ko00380);;Phenylalanine, tyrosine and tryptophan biosynthesis(ko00400);;Aminoacyl-tRNA biosynthesis(ko00970);;Indole alkaloid biosyn…	L-Tryptophan	Amino acids and derivatives	Amino acids and derivatives	73-22-3	A	22507000	21766000	21325000	18040000	21367000	21298000	20732000	26462000	22750000	34535000	29051000	27195000	18500000	18101000	17531000	6173600	6209200	7639000
Zmtn001464	Negative	204.03	160.04	205.038	C10H7NO4	[M-H]-	C02470	Tryptophan metabolism(ko00380)	4,8-Dihydroxyquinoline-2-carboxylic acid	Organic acids	Organic acids	59-00-7	B	20450	23256	17757	10355	13519	28251	26292	34389	26801	41264	23007	24499	15368	23213	13178	6698.4	5387.1	8389.8
Lmrn003201	Negative	204.07	158.06	205.074	C11H11NO3	[M-H]-	C02043	Tryptophan metabolism(ko00380)	Indole-3-lactic acid	Organic acids	Organic acids	1821-52-9	B	9363.1	8166.9	12080	6372.6	12245	17632	2771	4852	6406	15444	10918	15960	12655	8522.7	6473.1	8402.6	7643.6	1864
pmb0818	Positive	206.1	147.5	205.074	C11H11NO3	[M+H]+	C05660	Tryptophan metabolism(ko00380)	Methoxyindoleacetic acid	Alkaloids	Plumerane	3471-31-6	B	1505500	1369100	1383200	1113700	1391600	1508100	1418200	2045000	1516000	2580000	1914700	2070400	1057700	1236500	1088200	346800	308910	490140
pme1261	Positive	206.14	76	205.131	C9H19NO4	[M+H]+	C05944	Pantothenate and CoA biosynthesis(ko00770)	D-Panthenol	Others	Saccharides and Alcohols	81-13-0	A	297490	279380	301330	108830	72288	386810	8212.7	802820	879110	3066.4	3636.6	1078700	37859	140310	382740	13353	1188.6	248820
Lmbn013410	Negative	205.16	189.13	206.167	C14H22O	[M-H]-	-	--	2,4-Di-Tert-Butylphenol	Phenolic acids	Phenolic acids	96-76-4	A	1408300	1216700	1223000	1027000	1740800	1005000	1864000	2316500	1782700	1423900	1135700	1479900	1139600	1093100	1164000	886790	718410	794700
Zmgn002106	Negative	206.08	58.03	207.09	C11H13NO3	[M-H]-	C03519	Phenylalanine metabolism(ko00360)	N-Acetyl-L-phenylalanine	Amino acids and derivatives	Amino acids and derivatives	2018-61-3	B	124800	127460	109510	60508	116010	126510	93184	147750	130280	213050	235190	222200	127040	151250	113250	13948	16388	95721
mws1014	Positive	209.04	149.1	208.037	C10H8O5	[M+H]+	C09265	--	Fraxetin (7,8-Dihydroxy-6-methoxycoumarin)	Lignans and Coumarins	Coumarins	574-84-5	A	375650	391460	378570	339510	481550	389380	319430	456260	366330	538710	561220	527090	441040	536620	481600	39688	12600	52902
Lmbp002962	Positive	209.05	194.02	208.037	C10H8O5	[M+H]+	-	--	Isofraxetin	Lignans and Coumarins	Coumarins	50656-75-2	B	63667	48098	61053	1478.1	20428	35674	96097	96021	103950	17231	38613	12800	96664	83518	63367	43870	6939.3	48862
pme3443	Negative	207.07	192	208.074	C11H12O4	[M-H]-	C05610	--	Sinapinaldehyde	Phenolic acids	Phenolic acids	4206-58-0	A	4312600	4156100	4641900	18028	8376200	4662900	6306000	4540700	6587600	7769100	7787200	5230400	1708200	1613000	2489100	11213	4945.5	18122
mws2184	Negative	207.07	135.1	208.074	C11H12O4	[M-H]-	-	--	Ethyl caffeate	Phenolic acids	Phenolic acids	102-37-4	B	23521	20798	22522	11390	124870	56791	4921.9	9327.4	6082.3	19085	18313	54082	8646	7423.8	7101.6	9	9	9
pmb2620	Negative	207.07	133.1	208.074	C11H12O4	[M-H]-	-	--	3,4-Dimethoxycinnamic acid	Phenolic acids	Phenolic acids	14737-89-4	A	14822	14625	15945	3066	95716	35025	9	9	9	9475.8	8258.1	31807	1662.9	3102.9	3812	9	9	9
mws1212	Positive	209.08	177.3	208.074	C11H12O4	[M+H]+	-	--	Methyl ferulate	Phenolic acids	Phenolic acids	2309-07-1	B	338980	289970	324710	191460	168970	366570	785120	901320	755620	224350	327230	279880	301870	364170	293610	99915	2129.9	47067
Zmpn000199	Negative	209.03	85.03	210.038	C6H10O8	[M-H]-	C00879	--	D-Galactaric acid*	Others	Saccharides and Alcohols	526-99-8	A	1585300	1584600	1700300	2918700	1600500	2147700	1641000	1577600	1366400	1623300	1464800	1632300	1657500	1542900	1535100	1822700	1307900	950030
Zmyn000108	Negative	209.03	85.03	210.038	C6H10O8	[M-H]-	C00818	--	D-Saccharic acid*	Others	Saccharides and Alcohols	87-73-0	A	2561400	2432500	2040300	2903900	1936200	2977600	2900100	2689200	2641800	2398400	2195400	2697400	1981800	2240300	2230600	587700	9	656450
Hmcn000192	Negative	209.07	59.01	210.073	C7H14O7	[M-H]-	C02076	Carbon fixation in photosynthetic organisms(ko00710)	Sedoheptulose	Others	Saccharides and Alcohols	3019-74-7	B	965870	788070	957580	1419100	665830	1181900	1210900	1327200	1066300	1025100	904260	1049800	868100	1190000	803470	126110	9	259700
mws0853	Negative	209.08	179	210.089	C11H14O4	[M-H]-	C02325	Metabolic pathways(ko01100);;Biosynthesis of secondary metabolites(ko01110);;Phenylpropanoid biosynthesis(ko00940)	Sinapyl alcohol	Phenolic acids	Phenolic acids	537-33-7	B	171110	159220	159790	9	488260	104870	349930	254990	285750	177840	214000	120340	51106	75428	115610	7241.7	1016.5	21237
Hmlp008487	Positive	211.17	81.07	210.161	C13H22O2	[M+H]+	-	--	Blumenol C	Terpenoids	Terpene	36151-02-7	B	57101	59837	44433	39792	55037	44680	44831	45995	52054	41017	47449	44137	47507	58201	52974	41569	42953	40673
pme0109	Positive	212.09	166	211.084	C10H13NO4	[M+H]+	C07194	--	Methyldopa	Amino acids and derivatives	Amino acids and derivatives	555-30-6	B	368740	351540	362980	688130	353540	412780	364110	414100	367500	445700	502350	570040	304070	393590	280290	30604	17638	73793
mws0863	Negative	213.02	97	214.024	C5H11O7P	[M-H]-	C00673	--	2-Deoxyribose-5'-phosphate	Nucleotides and derivatives	Nucleotides and derivatives	102916-66-5	B	218280	165300	249270	475430	126530	151750	166290	150080	175460	41467	30712	78159	465650	482310	338310	94318	95015	167070
pmb2507	Negative	213.1	97	214.024	C5H11O7P	[M-H]-	C00672	--	2-Deoxyribose-1-phosphate	Nucleotides and derivatives	Nucleotides and derivatives	17210-42-3	B	3781200	3799200	4470000	20857000	1712700	3624200	2672800	2501900	2557300	1417600	1153400	3025800	5634400	6070100	4540400	1017300	252010	2566200
pme2566	Negative	217.08	199	218.09	C8H14N2O5	[M-H]-	-	--	5-L-Glutamyl-L-amino acid	Amino acids and derivatives	Amino acids and derivatives	5875-41-2	B	9303.4	19771	11320	8157.3	10072	15849	8768.8	8980.1	7628.7	9850.4	12567	11250	13166	9245.7	11514	9438.3	10098	17190
mws0677	Positive	219.11	160	218.106	C12H14N2O2	[M+H]+	C00978	Tryptophan metabolism(ko00380);;Metabolic pathways(ko01100)	N-Acetyl-5-hydroxytryptamine	Alkaloids	Alkaloids	1210-83-9	B	197970	189650	181390	54814	161820	196720	164900	253020	166240	232960	230130	234230	129340	169460	147660	97560	91864	331810
pmb0426	Positive	219.1	174.4	218.142	C13H18N2O	[M+H]+	C08309	--	N,N-Dimethyl-5-methoxytryptamine	Alkaloids	Alkaloids	1019-45-0	B	27365	40379	29178	16840	38869	32876	31356	29624	35120	53957	49313	60662	29179	32765	36717	3018.9	9	9
mws1337	Positive	220.12	202.1	219.111	C9H17NO5	[M+H]+	C00864	beta-Alanine metabolism(ko00410);;Biosynthesis of secondary metabolites(ko01110);;Metabolic pathways(ko01100);;Pantothenate and CoA biosynthesis(ko00770)	D-Pantothenic Acid	Others	Vitamin	79-83-4	A	10138000	10293000	10132000	7661300	10860000	12268000	13280000	14894000	12622000	10918000	11400000	12593000	10050000	11115000	10310000	757580	437100	4586800
pme1228	Positive	221.09	204	220.085	C11H12N2O3	[M+H]+	C00643	Tryptophan metabolism(ko00380);;Metabolic pathways(ko01100)	5-Hydroxy-L-tryptophan	Amino acids and derivatives	Amino acids and derivatives	56-69-9	B	29710	20497	19815	14684	32166	37670	41610	55222	38704	34947	38076	42016	36196	34549	33314	4406.2	2391.9	15801
mws2608	Positive	222.1	84.05	221.09	C8H15NO6	[M+H]+	C01132	Galactose metabolism(ko00052)	N-Acetyl-D-galactosamine	Others	Saccharides and Alcohols	1811-31-0	B	34652	88797	52436	212550	58350	29596	21657	21645	37274	69138	101240	73436	41072	63121	52334	263050	541460	136730
pme2755	Positive	222	144	221.09	C8H15NO6	[M+H]+	C00140	ABC transporters(ko02010);;Metabolic pathways(ko01100);;Amino sugar and nucleotide sugar metabolism(ko00520)	N-Acetyl-D-glucosamine	Others	Saccharides and Alcohols	7512-17-6	B	426960	463440	409090	412320	387180	409920	392180	415220	396190	437640	369640	418080	394900	417430	406230	220710	177270	389910
mws4174	Positive	222.1	138	221.09	C8H15NO6	[M+H]+	C00645	Amino sugar and nucleotide sugar metabolism(ko00520);;Metabolic pathways(ko01100)	N-Acetyl-D-mannosamine	Others	Saccharides and Alcohols	7772-94-3	B	192520	145060	143330	369310	242000	88719	93323	74108	88120	206910	247690	187910	180030	156410	159910	679170	1180400	389760
pmp000284	Positive	223.06	208.04	222.053	C11H10O5	[M+H]+	C17479	--	Fraxidin (8-Hydroxy-6,7-dimethoxycoumarin)	Lignans and Coumarins	Coumarins	525-21-3	A	20201	17810	20846	22173	14592	28848	12466	15936	20474	13480	24197	8840.6	48377	37381	37774	4425.5	800.38	5869.6
Lmjp002764	Positive	223.06	190.03	222.053	C11H10O5	[M+H]+	-	--	Umckalin (7-hydroxy-5,6-dimethoxycoumarin)	Lignans and Coumarins	Coumarins	43053-62-9	B	19246	27194	18975	9	6195.9	28201	48488	49102	52130	7511.6	16450	10663	24419	27293	21686	15016	2477.8	15384
mws1639	Positive	223.06	190.03	222.053	C11H10O5	[M+H]+	C17480	--	Isofraxidin	Lignans and Coumarins	Coumarins	486-21-5	A	62229	57261	61288	64452	47560	85457	36615	40981	49240	35354	60388	22910	134470	125230	103870	11613	4989.6	13085
mws5042	Positive	223.11	120.09	222.1	C11H14N2O3	[M+H]+	-	--	L-Glycyl-L-phenylalanine	Amino acids and derivatives	Amino acids and derivatives	721-66-4	A	357630	340070	350520	544030	216620	290890	450900	588500	301940	339100	268900	353940	278150	385240	279950	230890	284550	272910
pmf0388	Negative	221.12	206	222.126	C13H18O3	[M-H]-	-	--	Dehydrovomifoliol	Terpenoids	Monoterpenoids	39763-33-2	B	4757.6	4386.9	4804.6	16604	11225	11670	8114.7	3647.6	3112	7314.1	7860.6	7358.9	9	9	9	3678.5	2411	9
mws0520	Positive	224.09	136	223.084	C11H13NO4	[M+H]+	-	--	N-Acetyl-L-tyrosine	Amino acids and derivatives	Amino acids and derivatives	537-55-3	B	342640	357800	371110	540660	507460	443280	194040	256700	196770	890300	677020	424760	329620	389350	373380	9510	10941	28779
mws4085	Negative	223.06	193	224.068	C11H12O5	[M-H]-	C00482	Biosynthesis of secondary metabolites(ko01110);;Metabolic pathways(ko01100);;Phenylpropanoid biosynthesis(ko00940)	Sinapic acid	Phenolic acids	Phenolic acids	530-59-6	B	17330	24520	24842	2110	50433	65227	23275	25044	11856	62884	33905	40516	3226.5	7955.3	2669.2	5304.5	9	14913
Lmdp002381	Positive	227.09	149.06	226.084	C11H14O5	[M+H]+	C09780	--	Genipin	Terpenoids	Monoterpenoids	6902-77-8	B	227280	214980	240960	136850	158520	168070	201700	341870	301090	263360	303280	259690	316280	349850	277460	53720	30507	246190
Cmsp002787	Positive	227.09	181.05	226.084	C11H14O5	[M+H]+	-	--	3,4'-Dihydroxy-3',5'-dimethoxypropiophenone	Phenolic acids	Phenolic acids	136196-47-9	B	7251.5	15777	10666	7679.7	12822	9344.1	9789.4	11798	8823.2	16899	16936	23757	9927.4	16412	14238	9	9	9255.9
pmb2643	Negative	225.19	207	226.193	C14H26O2	[M-H]-	C08322	--	Myristoleic acid	Lipids	Free fatty acids	544-64-9	A	4483.6	4646.1	4047.8	2917.9	2288.6	9994.8	2103.9	7447.1	10867	1089.6	436.55	8263.7	1483.4	3102.7	1893.1	1166.3	439.11	5230.2
pme1194	Positive	228.1	112	227.091	C9H13N3O4	[M+H]+	C00881	Pyrimidine metabolism(ko00240)	2'-Deoxycytidine	Nucleotides and derivatives	Nucleotides and derivatives	951-77-9	B	55334	57078	46459	24277	47626	47092	66277	55498	54931	40748	42931	63730	77502	59282	62980	36450	30242	39340
pme3882	Negative	227.1	184	228.075	C9H12N2O5	[M-H]-	C00526	Pyrimidine metabolism(ko00240)	2'-Deoxyuridine	Nucleotides and derivatives	Nucleotides and derivatives	951-78-0	B	6247.4	6515.8	7438.3	14223	7895	5055.7	6640.5	6455.9	6800.2	6113	6623.1	4369.4	2606.9	6246.1	6135.6	2645	9	9
mws0119	Negative	227.2	227.2	228.209	C14H28O2	[M-H]-	C06424	Fatty acid biosynthesis(ko00061);;Metabolic pathways(ko01100)	Myristic Acid	Lipids	Free fatty acids	544-63-8	A	17477000	17986000	16719000	10526000	11769000	10042000	12425000	17947000	15980000	11501000	10411000	16688000	10578000	10941000	11868000	8173300	7525900	23091000
pma6455	Negative	229.01	96.97	230.02	C5H11O8P	[M-H]-	C00117	--	Ribulose-5-phosphate	Others	Saccharides and Alcohols	4300-28-1	B	56768	40028	40057	15658	6142.3	44821	87443	100320	64298	41679	31424	38627	49424	34586	63009	10340	5222.3	35095
mws0474	Negative	229.14	211	230.152	C12H22O4	[M-H]-	C02678	--	Dodecanedioic aicd	Organic acids	Organic acids	693-23-2	A	1352	1104.4	1958.2	3289.2	1477.5	1225.8	1064.8	719.33	942.21	1054.8	888.49	1001.9	703.08	609.23	861.4	890.33	404.34	689.98
pmb0490	Positive	235.14	147.04	234.137	C13H18N2O2	[M+H]+	C18326	Arginine and proline metabolism(ko00330)	p-Coumaroylputrescine	Alkaloids	Phenolamine	34136-53-3	A	1878700	1848700	1776500	493530	1329700	930720	950100	878870	729080	1834800	1942300	2787500	2904000	2494600	2028000	3466000	356100	4827600
Hmlp006964	Positive	237.07	176.04	236.068	C12H12O5	[M+H]+	-	--	5,6,7-Trimethoxycoumarin	Lignans and Coumarins	Coumarins	55085-47-7	A	445040	443790	410540	486880	303590	697260	663820	613530	602630	678640	660140	339920	463620	319730	372210	14901	17401	17091
mws4176	Positive	237.12	120.09	236.116	C12H16N2O3	[M+H]+	-	--	L-Alanyl-L-Phenylalanine	Amino acids and derivatives	Amino acids and derivatives	3061-90-3	A	279380	245260	253640	426970	227350	360020	350130	418200	220650	345470	239740	330420	180220	264400	184150	125750	101910	135320
mws0984	Negative	236.08	164.06	237.086	C9H11N5O3	[M-H]-	C00835	Folate biosynthesis(ko00790)	L-Sepiapterin	Nucleotides and derivatives	Nucleotides and derivatives	17094-01-8	B	203710	219230	201000	145390	379630	356360	62179	86093	84263	463930	483790	284590	193330	235150	175440	12263	17889	9
mws0221	Positive	241.03	152	240.024	C6H12N2O4S2	[M+H]+	C00491	Cysteine and methionine metabolism(ko00270);;ABC transporters(ko02010)	L-Cystine	Amino acids and derivatives	Amino acids and derivatives	56-89-3	B	31095	21909	31198	40901	20783	36237	35466	27690	42395	31751	40397	16806	23843	28876	29354	25124	70685	45614
Lmzn001925	Negative	239.09	195.1	240.1	C12H16O5	[M-H]-	-	--	3,4'-Dihydroxy-3'-methoxybenzenepentanoic acid	Phenolic acids	Phenolic acids	-	A	640060	633630	704370	374860	631000	547030	513390	687180	654150	1059500	1012600	1278100	638990	847850	644040	19702	9	205040
pme2827	Negative	239	223	240.245	C16H32O	[M-H]-	C00517	Fatty acid degradation(ko00071)	Palmitaldehyde	Lipids	Free fatty acids	629-80-1	B	17703000	15728000	18636000	8423400	8494700	10258000	9742900	9686700	8307300	8110200	9420400	8267200	8447000	7837800	7728200	8079300	7798900	7435000
pme0264	Positive	243.1	127	242.09	C10H14N2O5	[M+H]+	C00214	Pyrimidine metabolism(ko00240);;Metabolic pathways(ko01100)	Thymidine	Nucleotides and derivatives	Nucleotides and derivatives	50-89-5	B	167010	156390	167230	434560	133010	143670	189410	210320	190970	150940	119870	162760	206040	235470	224250	44255	37060	32038
mws0359	Negative	241.22	241.22	242.225	C15H30O2	[M-H]-	C16537	--	Pentadecanoic Acid	Lipids	Free fatty acids	1002-84-2	A	198210	192890	176290	224400	143720	191160	169240	230580	267470	114940	125590	146340	157990	224410	209970	97218	79840	217940
ML10180524	Positive	244.09	112.05	243.086	C9H13N3O5	[M+H]+	C02961	--	Cytarabine	Nucleotides and derivatives	Nucleotides and derivatives	147-94-4	A	1188600	1174100	1363400	4212500	529420	1149800	745990	1117000	823950	703920	684130	1359300	869260	939720	1056600	565710	365430	1615100
pme3732	Positive	244.09	112	243.086	C9H13N3O5	[M+H]+	C00475	Metabolic pathways(ko01100);;Pyrimidine metabolism(ko00240)	Cytidine	Nucleotides and derivatives	Nucleotides and derivatives	65-46-3	A	1500500	1423100	1730500	10623000	976000	1273400	741760	735080	676040	931720	842330	1427000	1018900	932010	1072700	1452000	1595200	2453400
mws0248	Negative	243.06	110	244.07	C9H12N2O6	[M-H]-	C00299	Pyrimidine metabolism(ko00240);;Metabolic pathways(ko01100)	Uridine	Nucleotides and derivatives	Nucleotides and derivatives	58-96-8	A	2215800	2044800	2157800	4995000	1497600	1871300	1749100	1866000	1330100	1876800	1408600	3894900	3105000	3408500	2391600	2149600	1440300	1696900
pme2266	Positive	245.1	227	244.088	C10H16N2O3S	[M+H]+	C00120	Metabolic pathways(ko01100);;Biotin metabolism(ko00780);;ABC transporters(ko02010)	Biotin	Others	Vitamin	58-85-5	B	41917	43304	38055	42422	33468	64600	44240	54891	48975	47173	50882	58306	49600	42568	41861	36832	30620	10112
Lmhp003064	Positive	245.12	120.08	245.128	C14H16N2O2	[M+H]+	C11847	--	Cyclo(Pro-Phe)	Amino acids and derivatives	Amino acids and derivatives	3705-26-8	B	11229	10678	13761	4608.3	3738.1	3834	4157.2	6906	3428.3	3143.2	3228.3	13503	12312	11518	10241	6250.4	13132	77425
pmb2591	Negative	245.09	203.2	246.1	C13H14N2O3	[M-H]-	-	--	N-Acetyl-L-Tryptophan	Amino acids and derivatives	Amino acids and derivatives	1218-34-4	A	19386	25990	27065	6002	13451	15861	28174	31224	30402	21092	33078	24801	19122	21831	23184	2138	5401.5	5996.2
mws0655	Negative	246.02	96.9	247.025	C8H10NO6P	[M-H]-	C00018	Thiamine metabolism(ko00730);;Vitamin B6 metabolism(ko00750);;Metabolic pathways(ko01100)	Pyridoxal-5'-phosphate	Others	Vitamin	54-47-7	B	70232	77320	76885	9	55717	62011	114010	191590	175190	78703	102350	85229	65109	80191	62035	25101	9	22869
pme2563	Negative	249.06	128	250.062	C8H14N2O5S	[M-H]-	C00669	--	γ-Glu-Cys	Amino acids and derivatives	Amino acids and derivatives	636-58-8	B	5401.2	8521.8	8926.8	2465.7	620.44	2342.9	6474	10810	10570	5244.3	4192.7	3597.6	11450	7822.4	11848	23196	26386	11152
pmb0323	Positive	251.14	163.04	250.132	C13H18N2O3	[M+H]+	C03002	--	N-Caffeoylputrescine	Alkaloids	Phenolamine	29554-26-5	B	3155100	3115800	3367400	27080	1999900	2010500	484780	250740	163700	2421800	3719500	3589300	8336600	7275800	5117100	3511500	122200	7470700
pme3961	Positive	252.11	136	251.102	C10H13N5O3	[M+H]+	C00559	Purine metabolism(ko00230);;Metabolic pathways(ko01100)	2'-Deoxyadenosine	Nucleotides and derivatives	Nucleotides and derivatives	958-09-8	A	968320	1009300	960650	4378500	474570	506380	541220	534240	269400	887960	527020	1122500	1288800	1518200	1526300	139270	137770	124420
mws0361	Negative	253.22	235.19	254.225	C16H30O2	[M-H]-	C08362	Fatty acid biosynthesis(ko00061)	Palmitoleic Acid	Lipids	Free fatty acids	373-49-9	A	56827	57100	54070	76015	23059	74578	19085	66351	73657	24991	18625	78431	23494	28806	30744	7993.7	4497.1	149310
pma3101	Positive	256.2	124.1	256.082	C11H14NO6+	[M+H]+	C05841	Nicotinate and nicotinamide metabolism(ko00760);;Metabolic pathways(ko01100)	Nicotinate D-ribonucleoside	Others	Vitamin	17720-18-2	B	8605200	9081600	8794100	2876500	9919200	9997800	8273400	9443400	8936100	12221000	13124000	10841000	7859200	7337400	7684700	4065200	4928900	4275800
mws1488	Negative	255.23	237.22	256.24	C16H32O2	[M-H]-	C00249	Fatty acid metabolism(ko01212);;Fatty acid elongation(ko00062);;Fatty acid degradation(ko00071);;Cutin, suberine and wax biosynthesis(ko00073);;Metabolic pathways(ko01100);;Biosynthesis of unsaturated fatty acids(ko01040);;Fatty acid biosynthesis(ko00061)	Palmitic acid	Lipids	Free fatty acids	57-10-3	A	42025	41140	31893	46367	25146	32206	32517	30576	31211	29576	35926	29107	38685	40689	42519	32194	28898	47247
mws0120	Positive	258.11	104.11	257.103	C8H20NO6P	[M+H]+	C00670	Ether lipid metabolism(ko00565);;Glycerophospholipid metabolism(ko00564)	Choline Alfoscerate	Lipids	PC	28319-77-9	A	569390	523430	530700	9	584400	281690	147740	163910	226110	727050	653540	496140	570990	478070	556490	7159500	18516000	590660
pme1187	Negative	257.08	124	258.085	C10H14N2O6	[M-H]-	-	--	5-Methyluridine	Nucleotides and derivatives	Nucleotides and derivatives	1463-10-1	B	15102	16722	15039	114970	3616.7	6168.4	3161.3	7468.8	4630.1	10888	7017.4	7478.5	7007.9	6313.2	2905.3	5297.6	5555.2	12307
Zmyn000110	Negative	258.04	78.96	259.046	C6H14NO8P	[M-H]-	C06156	Amino sugar and nucleotide sugar metabolism(ko00520);;Metabolic pathways(ko01100)	D-Glucosamine 1-phosphate	Others	Saccharides and Alcohols	2152-75-2	B	62883	72970	72133	21223	49955	39786	58560	68918	61137	95500	75880	107540	107560	85024	82161	66889	400140	26510
pme3313	Negative	259	97	260.03	C6H13O9P	[M-H]-	C00085	--	D-Fructose 6-phosphate*	Others	Saccharides and Alcohols	643-13-0	B	4978300	4620800	4374100	1733300	3602000	4484900	5463600	6171800	4745900	4946900	4736800	3596100	4014400	4163500	4949700	1476100	600100	1920000
mws1090	Negative	259.02	97	260.03	C6H13O9P	[M-H]-	C00103	--	Glucose-1-phosphate*	Others	Saccharides and Alcohols	59-56-3	A	10946000	11479000	11515000	2920700	8819000	7596600	14302000	17309000	14741000	11633000	12840000	12791000	10273000	10776000	11004000	2943200	2236700	3890900
mws0866	Negative	259.02	97	260.03	C6H13O9P	[M-H]-	C00092	--	D-Glucose 6-phosphate*	Others	Saccharides and Alcohols	56-73-5	A	12000000	12635000	11745000	2891100	10755000	12922000	16055000	17605000	16322000	14087000	13854000	13819000	12282000	13130000	13217000	3179900	5138400	4051200
Zmpn000095	Negative	261.04	78.96	262.045	C6H15O9P	[M-H]-	C01096	--	Sorbitol-6-phosphate	Others	Saccharides and Alcohols	20479-58-7	B	81172	85153	75826	19004	69347	83480	81033	105260	86453	77963	65263	81957	106800	78125	78767	30393	33970	41886
mws0715	Negative	263.1	145	264.111	C13H16N2O4	[M-H]-	C04148	Phenylalanine metabolism(ko00360)	Phenylacetyl-L-glutamine	Amino acids and derivatives	Amino acids and derivatives	28047-15-6	A	554200	522890	476460	286890	764680	608940	803920	1095400	846590	907440	831860	483970	242990	348360	262370	9	9	34439
Lmlp003161	Positive	265.15	177.06	264.147	C14H20N2O3	[M+H]+	C10497	Arginine and proline metabolism(ko00330)	N-Feruloylputrescine	Alkaloids	Phenolamine	501-13-3	A	26587000	28815000	26992000	17116000	39428000	29287000	29318000	34338000	28007000	41534000	48689000	42017000	19728000	23301000	19484000	8422100	237210	11357000
pme1184	Positive	268.1	152	267.097	C10H13N5O4	[M+H]+	C00330	Metabolic pathways(ko01100);;Purine metabolism(ko00230)	2'-Deoxyguanosine	Nucleotides and derivatives	Nucleotides and derivatives	961-07-9	B	700040	709850	674230	1176500	984620	713910	406770	573390	619060	1323200	990670	785700	797160	931250	960650	57551	61445	106680
pme0230	Positive	268.1	136.06	267.097	C10H13N5O4	[M+H]+	C00212	Metabolic pathways(ko01100);;Purine metabolism(ko00230)	Adenosine	Nucleotides and derivatives	Nucleotides and derivatives	58-61-7	A	6114600	6209300	5945500	20035000	1365700	3562100	4926900	5591000	3704400	3329600	1509200	5004900	6315600	7554800	6088900	5738200	5076300	4696200
pme2890	Positive	269.06	136	268.055	C8H16N2O4S2	[M+H]+	C01817	Cysteine and methionine metabolism(ko00270)	L-Homocystine	Amino acids and derivatives	Amino acids and derivatives	626-72-2	B	69645	35942	60276	167270	32369	48259	96634	104780	46472	26861	24808	46426	50207	86400	62371	58851	60352	105040
mws0037	Negative	267.07	252	268.074	C16H12O4	[M-H]-	C00858	--	Formononetin (7-Hydroxy-4'-methoxyisoflavone)	Flavonoids	Isoflavones	485-72-3	B	2800.1	1929.1	2369.8	1297.2	2518.8	2322.1	1590.2	2475.3	1722.8	3269.6	2949.2	3796.4	1832.8	2441.6	3010.4	1776.9	221.03	2346.4
mws1060	Negative	267.07	135	268.081	C10H12N4O5	[M-H]-	-	--	9-(Arabinosyl)hypoxanthine	Nucleotides and derivatives	Nucleotides and derivatives	7013-16-3	A	15794000	16262000	16987000	6134200	17570000	14205000	9646900	17196000	15111000	30569000	24377000	30718000	14418000	16763000	12260000	854690	1066000	260930
pmp000087	Positive	269.1	177.05	268.095	C13H16O6	[M+H]+	-	--	2-Feruloyl-sn-glycerol	Phenolic acids	Phenolic acids	-	B	29559	39451	37649	51009	50549	52089	32308	24250	22624	27783	35709	36311	48187	48143	48892	9	9	31307
pmp000086	Positive	269.1	177.05	268.095	C13H16O6	[M+H]+	-	--	1-Feruloyl-sn-glycerol	Phenolic acids	Phenolic acids	-	B	15341	15702	14094	22808	24915	20104	12223	14539	11533	12209	28309	22384	21148	17939	14424	9	9	4916.7
mws0383	Negative	267.23	267.23	268.24	C17H32O2	[M-H]-	-	--	10-Heptadecenoic Acid	Lipids	Free fatty acids	29743-97-3	A	3052200	2874200	2765800	5488600	2178000	4401400	1033600	2232300	2067200	2427700	2292100	1945200	2479200	2246800	2391500	647360	536930	4982400
pmp000344	Positive	271.06	243.06	270.053	C15H10O5	[M+H]+	-	--	3',4',7-Trihydroxyflavone	Flavonoids	Flavonoid	2150-11-0	B	2039.3	1577.8	1315.7	5432.9	1404.9	3191	6877.7	5055.2	5617.9	862.42	1296	831.91	9	9	9	9	9	9
Lmxn015337	Negative	269.25	251.24	270.256	C17H34O2	[M-H]-	C16995	--	Methyl palmitate	Lipids	Free fatty acids	112-39-0	B	3352.7	2943.4	3612.2	4926.5	3480	5122.2	3745.1	5433.7	3912.8	2378.8	2036	3045.5	2912.3	2300.2	2569.5	2409	2664.3	2906
mws0362	Negative	269.25	269.24	270.256	C17H34O2	[M-H]-	-	--	Heptadecanoic acid	Lipids	Free fatty acids	506-12-7	B	61152	66365	46762	128850	45612	75203	44821	30186	40540	41891	50374	34974	43089	54036	54505	25588	21943	112980
pme0376	Negative	271.06	151	272.068	C15H12O5	[M-H]-	C00509	--	Naringenin (5,7,4'-Trihydroxyflavanone)*	Flavonoids	Dihydroflavone	480-41-1	A	213590	200940	198480	34994	149040	105850	29324	38036	30297	88127	310380	156210	457370	696200	556500	26784	8322.8	57378
pme2960	Positive	273.08	153	272.068	C15H12O5	[M+H]+	C06561	--	Naringenin chalcone*	Flavonoids	Chalcones	73692-50-9	A	338210	330450	347520	54068	223010	231890	99940	118270	196570	168400	436460	233170	564050	851360	681540	350380	89254	428770
pme3472	Negative	271.09	107.6	272.09	C12H16O7	[M-H]-	C06186	Glycolysis / Gluconeogenesis(ko00010)	Arbutin	Phenolic acids	Phenolic acids	497-76-7	B	20539	15695	15666	8401.8	12036	14125	10948	21770	19262	21290	14020	29080	15406	17277	16115	6290.7	4584.9	16541
Lmmn003323	Negative	271.23	225.22	272.235	C16H32O3	[M-H]-	-	--	2-Hydroxyhexadecanoic acid	Organic acids	Organic acids	764-67-0	A	8614400	8425400	8383600	36455000	3518000	1949500	4284900	4955400	4076000	4107300	3230400	5503700	14196000	10702000	13629000	456690	435960	3151500
pmb1452	Positive	275.1	213.2	273.267	C16H35NO2	[M+H]+	-	--	N-Lauryldiethanolamine	Lipids	Free fatty acids	1541-67-9	B	85745	80297	82649	42484	108430	74681	85300	80772	93936	42990	65534	73052	78114	83434	73859	57318	56430	50919
pme1201	Negative	273.08	167	274.084	C15H14O5	[M-H]-	C00774	--	Phloretin	Flavonoids	Chalcones	60-82-2	B	4875	3020.2	5943.2	1542.3	1328.5	1518.8	869.11	1627.7	1393.3	3159.1	2304.5	3678.5	5982.9	4342.7	3920.4	2161.2	2036.7	3441.6
pme3285	Positive	275.09	139	274.084	C15H14O5	[M+H]+	C09320	--	Afzelechin (3,5,7,4'-Tetrahydroxyflavan)	Flavonoids	Flavanols	2545-00-8	B	17159	17221	18741	9	16759	12038	9	9	9	3691.1	53148	3016.9	57520	82053	40866	14034	9	9156
pmb1574	Positive	277.2	93	276.209	C18H28O2	[M+H]+	-	--	9,12-Octadecadien-6-Ynoic Acid	Lipids	Free fatty acids	61481-29-6	B	92255	83281	94924	316700	55155	58470	31257	26596	14588	116700	102750	71777	70003	76770	90263	15577	12450	93323
mws1038	Negative	277.12	146	278.13	C11H22N2O4S	[M-H]-	C00831	Pantothenate and CoA biosynthesis(ko00770);;Carbapenem biosynthesis(ko00332)	Pantetheine	Others	Others	496-65-1	A	933370	782130	969200	431510	1064700	1487300	825580	1244300	926230	1679700	1533900	1264600	515110	689390	611230	211020	223070	397160
Lmlp012720	Positive	279.16	149.02	278.152	C16H22O4	[M+H]+	C14214	--	Dibutyl phthalate*	Phenolic acids	Phenolic acids	84-74-2	A	26847000	26828000	24804000	26934000	32409000	24917000	34540000	35739000	32636000	28508000	27734000	30973000	23092000	26506000	23445000	20092000	20159000	22789000
Lmxp011770	Positive	279.16	149.02	278.152	C16H22O4	[M+H]+	C15205	--	Diisobutyl phthalate*	Phenolic acids	Phenolic acids	84-69-5	A	27837000	25218000	25289000	27100000	32182000	24920000	33728000	32843000	32821000	27193000	26935000	29929000	23279000	25441000	24915000	20856000	19130000	23918000
pmb0889	Positive	279.23	95.1	278.225	C18H30O2	[M+H]+	C08364	--	Punicic acid (9Z,11E,13Z-octadecatrienoic acid)	Lipids	Free fatty acids	544-72-9	A	18560000	18625000	17941000	17821000	12429000	5937800	6520600	4100400	1821800	15791000	11970000	21880000	29055000	28215000	29965000	10873000	12640000	29279000
Lmbn005923	Negative	277.22	59.01	278.225	C18H30O2	[M-H]-	C07289	Linoleic acid metabolism(ko00591)	Crepenynic acid	Lipids	Free fatty acids	2277-31-8	A	377870	377600	390970	526780	321970	367540	267680	284910	253860	451430	428310	385160	346220	330760	352380	195250	188000	573340
pmb1650	Positive	279.2	149.4	278.225	C18H30O2	[M+H]+	-	--	Octadeca-11E,13E,15Z-trienoic acid	Lipids	Free fatty acids	25575-00-2	B	11636000	11482000	9855400	10703000	12956000	9474600	13810000	14500000	12075000	11456000	9982500	11484000	9249900	10522000	9903700	8298600	7301700	9408100
mws0366	Negative	277.22	277.22	278.225	C18H30O2	[M-H]-	C06426	--	γ-Linolenic Acid*	Lipids	Free fatty acids	506-26-3	A	134820	135600	127840	186040	117290	129420	89987	104560	92454	152800	153480	140100	126150	116960	117090	73346	65339	200870
mws0367	Negative	277.22	277.22	278.225	C18H30O2	[M-H]-	C06427	--	α-Linolenic Acid*	Lipids	Free fatty acids	463-40-1	A	148300	146030	149460	194650	129720	145200	96558	106470	101180	162040	165780	148550	136800	131580	130810	80179	74343	231220
Lmhn002926	Negative	279.05	163.04	280.058	C13H12O7	[M-H]-	-	--	p-Coumaroylmalic acid	Phenolic acids	Phenolic acids	-	B	26135	25657	21824	18696	17638	20923	44591	46909	55317	24855	22563	26523	17994	19498	24488	1314.3	3412	12321
mws0629	Positive	281.11	166	280.106	C13H16N2O5	[M+H]+	-	--	L-Aspartyl-L-Phenylalanine	Amino acids and derivatives	Amino acids and derivatives	13433-09-5	A	101730	113670	107750	57186	116350	118920	96201	152500	113800	120770	127510	140590	103400	109190	116980	40686	26347	92579
pmp001245	Positive	280.15	221.08	280.138	C15H22NO4+	[M]+	-	--	Feruloylcholine	Alkaloids	Alkaloids	85927-25-9	B	43042	39751	46049	36029	36603	56727	21385	24424	24647	68192	63809	139170	29571	32133	33926	18268	20950	15600
mws1491	Negative	279.23	279.23	280.24	C18H32O2	[M-H]-	C01595	Metabolic pathways(ko01100);;Linoleic acid metabolism(ko00591);;Biosynthesis of unsaturated fatty acids(ko01040)	Linoleic acid	Lipids	Free fatty acids	60-33-3	A	230090	272670	240300	396330	148570	218550	167790	178640	153690	226610	216740	191180	235660	263870	283330	177930	181130	585520
Lmbn006152	Negative	279.23	59.01	280.24	C18H32O2	[M-H]-	C04056	Linoleic acid metabolism(ko00591)	(9Z,11E)-Octadecadienoic acid	Lipids	Free fatty acids	2540-56-9	A	64973	74261	56431	105950	35000	52970	38553	34511	36906	58471	50878	51330	63241	66177	64528	49349	47293	136190
Hmhp001812	Positive	282.12	136.06	281.112	C11H15N5O4	[M+H]+	-	--	2'-O-Methyladenosine	Nucleotides and derivatives	Nucleotides and derivatives	2140-79-6	A	19091	18616	20143	47481	11121	13948	26831	31659	18714	18087	6220.2	18171	6300.9	13303	7095.6	11568	13347	50094
YC512118	Positive	282.28	247.24	281.272	C18H35NO	[M+H]+	C19670	--	Oleamide (9-Octadecenamide)	Lipids	Free fatty acids	301-02-0	A	138080	132150	123240	87783	65268	62688	143180	197730	193940	62471	88570	51780	33297	77997	108680	40927	33515	96634
mws2623	Negative	281.25	281.25	282.256	C18H34O2	[M-H]-	C21944	--	11-Octadecanoic acid(Vaccenic acid)	Lipids	Free fatty acids	506-17-2	A	19513000	18910000	14617000	19254000	13874000	16748000	9398600	11368000	10971000	17673000	14932000	16342000	18837000	18189000	19496000	15838000	16512000	21660000
Lmyn012331	Negative	281.25	281.25	282.256	C18H34O2	[M-H]-	C08363	--	Petroselinic acid	Lipids	Free fatty acids	593-39-5	B	18566000	16721000	14549000	17488000	13860000	14568000	8930500	10611000	10100000	17371000	14745000	15731000	17990000	16785000	18119000	14480000	15560000	20607000
pme1178	Positive	284.1	152	283.092	C10H13N5O5	[M+H]+	C00387	Metabolic pathways(ko01100);;Purine metabolism(ko00230)	Guanosine	Nucleotides and derivatives	Nucleotides and derivatives	118-00-3	A	36219000	41517000	39992000	110190000	18348000	20142000	24166000	30327000	22670000	33816000	22730000	40659000	38135000	41765000	38174000	15523000	12797000	23083000
mws0668	Negative	283.07	151	284.076	C10H12N4O6	[M-H]-	C01762	Metabolic pathways(ko01100);;Biosynthesis of secondary metabolites(ko01110);;Purine metabolism(ko00230);;Caffeine metabolism(ko00232)	Xanthosine	Nucleotides and derivatives	Nucleotides and derivatives	146-80-5	A	19162000	19190000	19919000	1252400	18336000	18298000	17409000	26594000	24073000	28058000	25330000	38013000	23984000	26591000	19770000	800060	587970	571010
mws1489	Negative	283.26	283.26	284.272	C18H36O2	[M-H]-	C01530	Fatty acid biosynthesis(ko00061);;Biosynthesis of unsaturated fatty acids(ko01040)	Stearic Acid	Lipids	Free fatty acids	57-11-4	A	3823800	3496700	3631400	92515000	58417000	27216000	61856000	55406000	60967000	46052000	57369000	46928000	51772000	49774000	52146000	58401000	57183000	40907000
mws1521	Negative	285.1	121.03	286.105	C13H18O7	[M-H]-	C01451	Glycolysis / Gluconeogenesis(ko00010)	Salicin	Phenolic acids	Phenolic acids	138-52-3	B	7273.4	6803.5	9512.9	2125.5	4123.9	5758.3	2109.7	2774.7	5586.7	6806.1	7690.4	9496.7	12393	13401	10867	9842.6	5408.2	25479
mws1094	Negative	287.06	259	288.063	C15H12O6	[M-H]-	C00974	--	Aromadendrin (Dihydrokaempferol)	Flavonoids	Dihydroflavonol	480-20-6	A	19648	21774	21398	3670.7	25124	18060	12424	9739.1	7847.5	39331	47373	49608	17761	29242	24753	1787.7	2096.6	3643.3
mws0064	Negative	287.06	135	288.063	C15H12O6	[M-H]-	C05631	--	Eriodictyol (5,7,3',4'-Tetrahydroxyflavanone)	Flavonoids	Dihydroflavone	552-58-9	A	48077	49015	44548	1965.3	18406	12100	2438.3	3927.9	3652.2	6906.7	31274	10734	79759	74592	69994	34901	20327	212170
pmf0541	Negative	287.09	155	288.1	C16H16O5	[M-H]-	C17412	Biosynthesis of secondary metabolites(ko01110);;Ubiquinone and other terpenoid-quinone biosynthesis(ko00130)	Shikonin	Alkaloids	Alkaloids	517-89-5	B	56976	51853	51418	56540	58555	62667	57072	58424	57253	53713	54311	59305	51131	58849	49539	60813	68799	51972
pmn001686	Negative	287.22	241.22	288.23	C16H32O4	[M-H]-	C08285	--	10,16-Dihydroxypalmitic acid	Lipids	Free fatty acids	3233-90-7	A	2692.4	2735.1	3946.3	3752.1	1617.5	7757.7	7792.8	13300	9634.6	1247.9	1731.2	1080.1	9	9	9	9	9	9
Lmyn007883	Negative	287.22	287.22	288.23	C16H32O4	[M-H]-	-	--	9,16-Dihydroxypalmitic acid	Lipids	Free fatty acids	38076-49-2	B	54169	50383	67088	53440	39457	63145	125140	123100	102040	58638	53282	50925	46341	47950	27287	9755.5	11709	17537
pme0460	Positive	291.09	139.04	290.079	C15H14O6	[M+H]+	C09727	Biosynthesis of secondary metabolites(ko01110);;Flavonoid biosynthesis(ko00941)	Epicatechin	Flavonoids	Flavanols	490-46-0	A	227830	249540	254370	42392	48306	65705	35726	21671	16319	32015	72184	23108	41178	64433	52841	1166100	507570	1538700
mws0054	Negative	289.07	245	290.079	C15H14O6	[M-H]-	C06562	Flavonoid biosynthesis(ko00941);;Biosynthesis of secondary metabolites(ko01110)	Catechin	Flavonoids	Flavanols	154-23-4	A	1365600	1432200	1425300	4526.5	209060	152720	117880	78055	87987	135440	184640	223040	739200	1024900	873380	4784700	3629500	6732700
pmb2657	Negative	289.1	97.1	290.123	C10H18N4O6	[M-H]-	C03406	--	Argininosuccinic acid	Organic acids	Organic acids	2387-71-5	B	163910	150640	133010	33157	63986	120500	224030	216980	177240	145410	85250	196840	229480	227320	244340	52802	9107.9	28867
mws2120	Negative	291.01	247	292.022	C13H8O8	[M-H]-	-	--	Brevifolin carboxylic acid	Phenolic acids	Phenolic acids	18490-95-4	B	932910	1034200	1175400	654600	909440	5139800	575430	623610	689510	1730200	1966500	1622600	229370	367590	300640	38131	39300	183500
Zmyn004548	Negative	291.2	235.17	292.204	C18H28O3	[M-H]-	C01226	--	12-Oxo-phytodienoic acid	Lipids	Free fatty acids	85551-10-6	B	13048	12440	13907	46219	11786	13970	7887	8410.2	6430.6	18744	23072	12450	7199.5	9972.3	10407	1249.7	712.02	3153.2
Lmbn005443	Negative	293.21	235.17	294.219	C18H30O3	[M-H]-	C14765	--	13-KODE; (9Z,11E)-13-Oxooctadeca-9,11-dienoic acid*	Lipids	Free fatty acids	54739-30-9	B	94826	93339	86707	134860	56954	67326	23327	29233	26688	183400	159960	119590	91158	93925	115640	16616	13880	162800
Zmpn003368	Negative	293.21	195.14	294.219	C18H30O3	[M-H]-	C16316	--	13S-Hydroxy-9Z,11E,15Z-octadecatrienoic acid	Lipids	Free fatty acids	87984-82-5	B	990020	982220	977510	1048800	725950	1097100	221860	378800	362140	2364400	2216800	1849900	544820	426030	599860	330150	328140	1033900
pmb2787	Negative	293.21	275.1	294.219	C18H30O3	[M-H]-	C14766	Linoleic acid metabolism(ko00591)	9-Oxo-10E,12Z-octadecadienoic acid	Lipids	Free fatty acids	54232-59-6	A	115480	106130	105120	166200	72961	80396	37976	40683	35707	183710	170500	114750	109510	101190	123640	23235	20706	164760
pmb2786	Negative	293.21	235.17	294.219	C18H30O3	[M-H]-	C16326	--	9-Hydroxy-10,12,15-octadecatrienoic acid*	Lipids	Free fatty acids	89886-42-0	A	97833	85593	92839	134370	55826	64165	23260	31277	25768	178870	160470	116980	100300	92512	113290	16026	12412	159500
pmb2792	Negative	293.21	193.1	294.219	C18H30O3	[M-H]-	-	--	13-Hydroxy-6,9,11-octadecatrienoic acid	Lipids	Free fatty acids	74784-20-6	B	43626	41787	36758	36218	40288	34086	51803	39888	44675	47112	35572	37238	24916	28852	25939	25452	29746	51884
Hmqp005411	Positive	297.24	81.07	296.234	C18H32O3	[M+H]+	-	--	9-Oxo-12Z-Octadecenoic acid*	Lipids	Free fatty acids	112543-32-5	B	758020	756360	774760	871260	521840	513130	309250	362550	257920	1348000	1043200	1032200	1063400	1099200	1299200	289090	281150	1672300
Hmqp005455	Positive	297.24	81.07	296.234	C18H32O3	[M+H]+	-	--	15(R)-Hydroxylinoleic Acid*	Lipids	Free fatty acids	177931-23-6	B	758720	790810	790550	1099100	537580	490280	298150	297620	242110	1358000	1055800	921290	1030400	1118500	1252700	280970	237580	1644700
pmb2799	Negative	295.23	195.2	296.235	C18H32O3	[M-H]-	C14826	--	12,13-Epoxy-9-Octadecenoic Acid	Lipids	Free fatty acids	6799-85-5	A	933070	893260	864840	548630	476090	343060	236430	196230	155850	1259500	891210	1108100	1458200	1348600	1649200	434230	378110	1619800
Lmbn005662	Negative	295.23	171.1	296.235	C18H32O3	[M-H]-	C14825	--	9(10)-EpOME;(9R,10S)-(12Z)-9,10-Epoxyoctadecenoic acid	Lipids	Free fatty acids	16833-56-0	B	833220	793920	745350	1891800	678660	642510	393380	439870	347350	1095600	920580	831610	887660	923750	1009700	310680	228370	637050
Lmbn005369	Negative	295.23	195.14	296.235	C18H32O3	[M-H]-	C14762	--	13(S)-HODE;13(S)-Hydroxyoctadeca-9Z,11E-dienoic acid*	Lipids	Free fatty acids	10219-69-9	B	6675700	6137900	6290100	6122000	2863000	1629000	1397600	1132100	768700	4303000	3454000	5096500	5641800	4907100	5843700	8552500	9465600	19185000
Rfmb091	Negative	295.23	195.14	296.235	C18H32O3	[M-H]-	C14767	--	9S-Hydroxy-10E,12Z-octadecadienoic acid*	Lipids	Free fatty acids	15514-85-9	A	6393100	5741400	5927100	5873400	2712700	1618700	1354800	1118200	754360	4138600	3197800	4763300	5302300	4648300	5537300	8113800	8819600	18357000
pme1474	Positive	298.1	136	297.09	C11H15N5O3S	[M+H]+	C00170	Zeatin biosynthesis(ko00908);;Cysteine and methionine metabolism(ko00270);;Metabolic pathways(ko01100)	5'-Deoxy-5'-(methylthio)adenosine	Nucleotides and derivatives	Nucleotides and derivatives	2457-80-9	A	29586000	31511000	30318000	5387700	35598000	30429000	40823000	46806000	44578000	47847000	48034000	39889000	21558000	27453000	30614000	3058200	2515700	6849300
pmb0197	Positive	298.1	166.3	297.107	C11H15N5O5	[M+H]+	C20674	--	N7-Methylguanosine	Nucleotides and derivatives	Nucleotides and derivatives	20244-86-4	B	427640	406790	422060	1889800	200930	197370	133140	229280	198020	346140	297420	347580	230880	303180	266170	106390	113480	618390
Lmln001195	Negative	297.1	135.07	298.105	C14H18O7	[M-H]-	C10720	--	Picein (4-Acetylphenyl-glucoside)	Phenolic acids	Phenolic acids	530-14-3	B	235620	253380	302670	72913	236840	203430	204110	316190	278030	412740	501280	559600	328110	490120	303530	43670	12522	68599
Zmyn004714	Negative	297.24	183.14	298.251	C18H34O3	[M-H]-	C08365	--	Ricinoleic acid	Lipids	Free fatty acids	141-22-0	A	8742500	7762900	7728100	3430600	2459200	2874500	949780	1417400	1131300	6196500	4241900	8001600	8040400	6961600	7371300	9315400	9596800	11319000
pmf0297	Negative	297.32	183.1	298.324	C20H42O	[M-H]-	-	--	1-Eicosanol	Lipids	Free fatty acids	629-96-9	B	10491000	9913000	9423700	4082900	2758500	3344200	874220	1453800	1151500	7829800	5109300	10445000	9615200	8449300	9063500	11839000	12546000	14034000
mws0724	Negative	298.08	208	299.087	C10H13N5O6	[M-H]-	-	--	8-Hydroxyguanosine	Nucleotides and derivatives	Nucleotides and derivatives	3868-31-3	B	6058.6	10379	10268	10435	12978	9223.1	5724.8	7401	6229.9	11177	10254	3855.9	9276.1	9029.5	8920.6	6690.2	6646.1	11303
Zmyn005015	Negative	298.27	254.25	299.282	C18H37NO2	[M-H]-	C16512	--	Palmitoylethanolamide	Lipids	Free fatty acids	544-31-0	B	1400.6	1108	922.84	963.29	1446.8	1456.5	1547.8	1533.6	1451.7	1942.9	1178.2	2152.8	1187.9	1456.7	1218.8	1541.6	1069.2	1181.6
ML10195036	Positive	300.3	60.05	299.282	C18H37NO2	[M+H]+	C02934	Sphingolipid metabolism(ko00600);;Metabolic pathways(ko01100)	3-Dehydrosphinganine	Lipids	Sphingolipids	16105-69-4	B	4021.9	4128.5	3452.4	10291	946.61	1010.5	1132.2	2050.6	2269.2	2818.8	1912.8	2625.8	2335.8	4278.9	4797.8	1802.7	1811.3	2728.8
pmp000548	Positive	301.07	286.04	300.063	C16H12O6	[M+H]+	C10520	Isoflavonoid biosynthesis(ko00943)	Pratensein	Flavonoids	Isoflavones	2284-31-3	B	4534.8	4217	3648	4185.8	4652.5	2727.1	1913.4	2106.3	1322	4966.1	5099.5	7956.6	6260.6	7769.2	6731.1	9	9	9
Zmhn001358	Negative	299.08	137.02	300.084	C13H16O8	[M-H]-	-	--	4-O-Glucosyl-4-hydroxybenzoic acid	Phenolic acids	Phenolic acids	-	A	136910	157460	142090	9	17284	67108	266060	392000	283360	102430	120940	98486	83189	80317	90448	54243	40991	80413
Zmhn001926	Negative	299.08	137.02	300.084	C13H16O8	[M-H]-	-	--	1-O-Salicyl-D-glucose	Phenolic acids	Phenolic acids	60517-74-0	A	1611100	1686400	1629000	443990	1684000	1894300	1552600	2410700	1806200	2132400	3842400	2503700	1346600	2310200	1902200	81878	31237	206080
pmb3142	Negative	299.1	137.1	300.085	C13H16O8	[M-H]-	-	--	Salicylic acid-2-O-glucoside	Phenolic acids	Phenolic acids	10366-91-3	B	1359700	1455300	1406100	572050	821050	1115000	1310600	2009100	1628800	1263200	1178500	1496200	1445700	1381800	1576000	1053000	731230	4482800
Zmlp009198	Positive	301.22	119.08	300.209	C20H28O2	[M+H]+	-	--	Jolkinolide E	Terpenoids	Ditepenoids	54494-34-7	B	10247	9137.4	8122.7	2430	643.98	1973.7	9	9	9	1639.3	2069.2	6002.1	4178.8	3826	4813	11729	13336	32558
Zmyn005384	Negative	299.26	253.26	300.266	C18H36O3	[M-H]-	C03042	--	2R-Hydroxyoctadecanoic Acid	Lipids	Free fatty acids	26633-48-7	B	186880	197420	162920	1012100	62498	64253	108230	126850	136130	99600	78634	75435	180970	156430	236670	54267	48289	153270
Lmqn008288	Negative	299.26	299.26	300.267	C18H36O3	[M-H]-	-	--	3-Hydroxyoctadecanoic Acid	Lipids	Free fatty acids	45261-96-9	B	294240	285770	325110	121620	178860	128430	297170	274830	250400	195140	150030	238820	207410	171000	275000	495810	657950	20436000
pmb3079	Negative	300.05	96.9	301.056	C8H16NO9P	[M-H]-	C04256	--	N-Acetyl-D-glucosamine-1-phosphate	Others	Saccharides and Alcohols	6866-69-9	A	172690	183530	174180	33221	163010	152420	150620	164440	259010	257480	165670	152560	179720	122400	161660	113440	62500	86835
pme2246	Negative	301	185.02	302.006	C14H6O8	[M-H]-	C10788	--	Ellagic acid	Tannins	Tannin	476-66-4	A	68418	48636	78016	22408	16737	159550	248310	200730	217380	31990	70547	40374	53316	54792	39210	9	9	9
pme2954	Positive	303.05	137.02	302.043	C15H10O7	[M+H]+	C00389	Flavonoid biosynthesis(ko00941);;Biosynthesis of secondary metabolites(ko01110);;Metabolic pathways(ko01100);;Flavone and flavonol biosynthesis(ko00944)	Quercetin	Flavonoids	Flavonols	117-39-5	A	46594	36263	35680	41559	100670	37113	68705	88865	53736	51017	39894	63774	30679	31892	28105	31246	26531	8558.5
Cmsp004086	Positive	303.09	229.08	302.079	C16H14O6	[M+H]+	-	--	Dihydrokaempferide	Flavonoids	Flavonols	137225-59-3	B	77644	68251	90881	41438	46687	39783	61770	75400	71590	72561	72584	66804	44320	49011	25742	104110	120530	176960
mws1375	Positive	304.15	185.09	303.143	C12H21N3O6	[M+H]+	C05324	--	Nicotianamine	Amino acids and derivatives	Amino acids and derivatives	34441-14-0	A	57513	66924	44341	44669	20278	65812	86981	105470	98307	63150	59858	80746	53459	62677	45442	9	9	17716
mws0044	Negative	303.05	125.02	304.058	C15H12O7	[M-H]-	C01617	--	Dihydroquercetin(Taxifolin)	Flavonoids	Dihydroflavonol	480-18-2	A	2876000	2779300	2773600	26884	327630	401690	152220	107720	118690	929980	844110	1327100	3103100	4290900	3184400	7071500	7637900	10163000
Hmdn001963	Negative	305.03	273	306.038	C14H10O8	[M-H]-	-	--	Methyl Brevifolincarboxylate	Others	Others	154702-76-8	B	358340	476350	491170	45474	170100	1825700	808300	782920	857540	551750	721200	518200	358300	531890	598840	18418	11334	40438
pme1373	Negative	306.05	110	307.057	C9H14N3O7P	[M-H]-	C00239	Pyrimidine metabolism(ko00240);;Metabolic pathways(ko01100)	2'-Deoxycytidine-5'-monophosphate	Nucleotides and derivatives	Nucleotides and derivatives	1032-65-1	B	3448.6	7902.7	7482.5	9	4812.8	9959.4	18194	21600	14919	9304.6	4539.2	4977.6	9	9	9	13293	11323	16224
pme1086	Negative	306.08	143	307.084	C10H17N3O6S	[M-H]-	C00051	--	Glutathione reduced form	Amino acids and derivatives	Amino acids and derivatives	70-18-8	A	475510	401480	398330	8733.6	106620	112170	575810	609560	625740	95559	116080	81529	267530	286790	250400	1003700	503500	997850
pmn001610	Negative	307.26	307.3	308.272	C20H36O2	[M-H]-	C16525	Biosynthesis of unsaturated fatty acids(ko01040)	Eicosadienoic acid	Lipids	Free fatty acids	5598-38-9	A	1264500	1275300	1226400	1448000	405110	710110	278470	255010	225610	656220	559540	596030	866620	725460	846510	1219300	1293000	6709000
Lmhn003074	Negative	309.06	193.05	310.069	C14H14O8	[M-H]-	-	--	Feruloylmalic acid	Phenolic acids	Phenolic acids	-	B	241980	217270	222810	115850	183830	237430	283700	391200	284250	332280	308020	326710	271200	266880	272730	42036	33827	95518
pmb2791	Negative	309.21	209.1	310.1	C18H30O4	[M-H]-	C16321	--	9-Hydroperoxy-10E,12,15Z-octadecatrienoic acid	Lipids	Free fatty acids	111004-08-1	B	81346	72658	78298	167050	56434	62786	70066	73005	76970	81298	86288	87997	111660	58965	37012	20373	24911	29867
pmb2789	Negative	309	209	310.214	C18H30O4	[M-H]-	-	--	13S-Hydroperoxy-6Z,9Z,11E-octadecatrienoic acid	Lipids	Free fatty acids	121107-97-9	B	101800	100760	93793	205620	62460	69019	92355	98529	113210	82015	95231	122170	164880	80577	49468	27555	29832	34457
pmn001606	Negative	309.28	309.28	310.287	C20H38O2	[M-H]-	C16526	Biosynthesis of unsaturated fatty acids(ko01040)	Eicosenoic acid	Lipids	Free fatty acids	26764-41-0	A	29574	28056	29739	25070000	7340600	1761400	8621600	969760	894380	4010000	8949900	4284300	903790	9511100	7059000	8506700	9341600	8942100
pme3967	Positive	312.13	180	311.123	C12H17N5O5	[M+H]+	-	--	2-(Dimethylamino)guanosine	Nucleotides and derivatives	Nucleotides and derivatives	2140-67-2	A	5259300	5438300	5490700	15666000	5426900	5056500	2793800	4174900	3432000	7206200	6576100	7418000	4611700	5163000	4575300	1351700	1036700	2727800
mws0636	Positive	313.15	166	312.147	C18H20N2O3	[M+H]+	-	--	L-Phenylalanyl-L-phenylalanine	Amino acids and derivatives	Amino acids and derivatives	2577-40-4	A	62407	49476	67232	82912	82681	74998	39492	68165	42102	89372	83837	68783	48382	74105	41980	13296	14053	19343
Lmbn005287	Negative	311.22	249.22	312.23	C18H32O4	[M-H]-	C07354	--	7S,8S-DiHODE; (9Z,12Z)-(7S,8S)-Dihydroxyoctadeca-9,12-dienoic acid	Lipids	Free fatty acids	143288-65-7	B	26482	30831	27973	102980	12950	91303	21910	24097	22738	19099	16706	15477	10550	6743.6	8223.5	20365	19675	21652
Zmjn004133	Negative	311.22	293.21	312.23	C18H32O4	[M-H]-	C14827	--	9S-Hydroperoxy-10E,12Z-octadecadienoic acid	Lipids	Free fatty acids	5502-91-0	B	150100	151490	136850	250690	89961	66675	65957	41358	16823	128530	93006	210990	284610	324360	420780	9	9	9
Lmbn004685	Negative	311.22	223.17	312.23	C18H32O4	[M-H]-	C20186	--	5S,8R-DiHODE; (5S,8R,9Z,12Z)-5,8-Dihydroxyoctadeca-9,12-dienoate	Lipids	Free fatty acids	-	B	201740	189450	191960	1574800	141480	139180	30432	30852	28453	285200	169490	142780	38761	36086	44053	39122	44081	152230
pmb2804	Negative	311.1	171.3	312.23	C18H32O4	[M-H]-	C04717	Metabolic pathways(ko01100);;Linoleic acid metabolism(ko00591)	13S-Hydroperoxy-9Z,11E-octadecadienoic acid	Lipids	Free fatty acids	33964-75-9	B	1077000	1013900	1016800	1127800	711460	463120	487540	344830	231560	1017400	703790	1598600	2147300	2134500	2762300	186040	170970	173400
pmn001689	Negative	311.22	223.17	312.23	C18H32O4	[M-H]-	C21924	--	9-Hydroxy-12-oxo-15(Z)-octadecenoic acid	Lipids	Free fatty acids	-	A	194870	175820	186640	1526700	123260	136020	24310	29547	26419	261180	169440	119290	35977	36413	39756	48203	40061	141770
Lmbn009747	Negative	311.26	183.14	312.266	C19H36O3	[M-H]-	-	--	Ricinoleic acid methyl ester	Lipids	Free fatty acids	141-24-2	A	8557300	8233600	8360800	236930	202630	228080	19889	44254	21365	1311200	491990	3069400	5793000	2955500	4643800	15346000	19996000	33516000
pme3100	Negative	311	183	312.303	C20H40O2	[M-H]-	C01607	--	Phytanic acid	Terpenoids	Ditepenoids	14721-66-5	B	1065100	990460	995950	21567	25020	24599	9	9	9	176560	64121	362160	730600	399280	568400	1844900	2246500	3793900
pmf0397	Negative	311.3	183.1	312.303	C20H40O2	[M-H]-	C06425	Biosynthesis of unsaturated fatty acids(ko01040)	Arachidic acid	Lipids	Free fatty acids	506-30-9	B	60817	52811	52080	116040	24271	43669	9	9	9	82365	46610	82188	50197	45046	58745	9464.5	12101	131800
Cmzp002057	Positive	315.12	255.1	314.1	C14H18O8	[M+H]+	-	--	6-O-Acetylarbutin	Phenolic acids	Phenolic acids	10338-88-2	B	61431	67124	66967	38848	73972	56141	37157	52682	53596	92168	87841	103690	61276	80963	69709	34809	21436	56448
Lmyn002403	Negative	313.09	101.02	314.1	C14H18O8	[M-H]-	-	--	Mandelic acid-β-glucoside	Phenolic acids	Phenolic acids	-	B	50308	80954	57410	21146	40476	40641	54914	55259	48871	50276	61724	64362	53196	53823	70995	59882	55287	122110
Lmbn007891	Negative	313.24	183.14	314.246	C18H34O4	[M-H]-	-	--	Hydroxy ricinoleic acid	Lipids	Free fatty acids	-	A	3692300	3417000	3492500	111950	34025	57507	6529.6	11564	8381.2	301840	100640	1505100	2596200	1308500	2310900	8648300	11450000	18155000
Lmbn005487	Negative	313.24	251.24	314.246	C18H34O4	[M-H]-	C14829	--	12,13-DHOME; (9Z)-12,13-Dihydroxyoctadec-9-enoic acid	Lipids	Free fatty acids	263399-35-5	B	19233	19480	20062	25791	19001	19639	19857	23249	16587	19902	14956	18460	12774	15079	16941	14895	12388	16572
Lmbn005822	Negative	313.24	223.21	314.246	C18H34O4	[M-H]-	C14828	--	9,10-DHOME; (12Z)-9,10-Dihydroxyoctadec-12-enoic acid	Lipids	Free fatty acids	263399-34-4	B	3711.5	3815.1	3896.9	12749	5751.5	11563	1625	10202	2424.8	2170.4	2823.3	1675.5	9	9	9	898.51	994.96	435.5
Lmqn004838	Negative	315.01	299.99	316.022	C15H8O8	[M-H]-	-	--	3-O-Methylellagic acid	Tannins	Tannin	-	B	47866	65066	63417	318540	12318	85301	12426	6248	19285	13206	16594	15968	10508	17827	11370	6493.3	9816.2	86345
mws0066	Negative	315.05	151	316.058	C16H12O7	[M-H]-	C10084	--	Isorhamnetin	Flavonoids	Flavonols	480-19-3	A	2988.9	2758.8	3072	783.01	1158.2	2268.9	9	9	9	1723.4	1776.7	2499.2	2317.7	2389.5	2113.7	1319	1873.2	8308.6
pmb2871	Negative	315.07	153	316.079	C13H16O9	[M-H]-	-	--	1-O-Gentisoyl-D-glucoside*	Phenolic acids	Phenolic acids	23445-11-6	A	4510800	4056900	3668800	2870400	4402100	3885600	2483900	4300000	3719700	7985300	6476700	9338600	3427100	3986800	4865900	2911900	4185000	4900200
pmn001367	Negative	315.07	153.02	316.079	C13H16O9	[M-H]-	-	--	Protocatechuic acid-4-O-glucoside*	Phenolic acids	Phenolic acids	-	A	2623400	3014800	2958900	1910600	3100500	2462600	1780300	2938600	2734800	6237600	5031600	7338000	2049500	2732300	3120200	1169000	1715500	2220300
Lmfp001509	Positive	317.09	153.02	316.079	C13H16O9	[M+H]+	-	--	1-O-Galloyl-rhamnose	Tannins	Tannin	-	B	13238	8352.1	13077	13017	14252	13388	9754.5	10614	8848.5	16903	19069	18017	10228	14963	17249	9	9	9
Lmsp009013	Positive	317.1	197.05	316.095	C17H16O6	[M+H]+	C14969	--	4',6-Dihydroxy-5,7-dimethoxyflavanone	Flavonoids	Dihydroflavone	6951-57-1	B	6902.6	6546.2	6063.1	7267.2	7599.5	10194	23552	20675	21551	2590.6	4093.4	2785.9	9	9	9	9	9	9
Zmtn001661	Negative	315.11	153.02	316.116	C14H20O8	[M-H]-	-	--	Vanilloloside	Others	Others	74950-96-2	B	3751900	3459400	4088200	2682000	4341900	3132300	2160200	3948000	3218700	6697700	5942200	8553200	2957900	2921200	4127800	1145300	2029500	2812900
Zmlp009380	Positive	317.21	123.12	316.204	C20H28O3	[M+H]+	-	--	Jolkinolide D	Terpenoids	Ditepenoids	-	B	10170	8145	10423	15237	7695.2	20254	20163	17879	9353.3	13149	8724.1	9808	10675	6322.5	8003	8601.1	7534.9	26289
pme3459	Positive	317.21	299	316.204	C20H28O3	[M+H]+	C09066	--	Cafestol	Terpenoids	Ditepenoids	469-83-0	B	50728	39075	43121	320200	32057	171550	9	9	9	13104	13358	15977	7525.4	8673.6	6937.6	9	9	12767
pmb0751	Positive	321.1	147.3	320.09	C16H16O7	[M+H]+	C02947	--	Trans-5-O-(p-Coumaroyl)shikimate	Phenolic acids	Phenolic acids	-	B	1761800	1582900	1841200	218680	1437700	1597900	1305700	1438600	1060200	1911100	2386500	2853400	5570700	3905400	3612400	42245	49237	79940
mws0582	Positive	322.11	130	321.099	C11H19N3O6S	[M+H]+	C11347	--	S-(Methyl)glutathione	Amino acids and derivatives	Amino acids and derivatives	2922-56-7	A	113570	73780	110650	165540	241170	60233	87022	37487	35681	104220	108290	69016	89874	100440	115590	61347	116390	45446
pmb0325	Positive	322.21	177.05	321.205	C17H27N3O3	[M+H]+	-	--	Feruloylspermidine	Alkaloids	Phenolamine	-	B	58171	71747	81497	25570	10561	9641	55437	60419	30779	15470	7888.8	37454	47446	47944	49070	99151	110230	459060
pmn001513	Negative	321	125	322.021	C14H10O9	[M-H]-	C01572	--	Digallic Acid	Tannins	Tannin	536-08-3	A	80248	77581	66475	9	39405	142910	181180	145120	87825	32656	170750	25938	142550	48180	40284	14054	17318	106910
pme3174	Positive	324.06	112	323.052	C9H14N3O8P	[M+H]+	C00055	--	Cytidine 5'-monophosphate(Cytidylic acid)	Nucleotides and derivatives	Nucleotides and derivatives	63-37-6	B	90592	62768	98261	467470	120600	67890	29743	26023	20233	88535	110320	104630	63501	71208	92158	125380	220400	159860
pme3188	Negative	323.03	211	324.036	C9H13N2O9P	[M-H]-	C00105	Pyrimidine metabolism(ko00240);;Metabolic pathways(ko01100)	Uridine 5'-monophosphate	Nucleotides and derivatives	Nucleotides and derivatives	58-97-9	A	539950	488500	598340	451440	185000	639690	306600	359360	314370	563440	438410	521690	849450	713710	978310	122170	50906	166600
mws0393	Positive	325.19	160	324.184	C20H24O2N2	[M+H]+	C06526	--	Quinine	Alkaloids	Alkaloids	130-95-0	B	88150	80613	87224	36885	32413	60275	44071	53297	44236	29514	22015	22144	186090	192260	182670	5034	3678.6	34464
mws0983	Positive	326.31	62.06	325.298	C20H39NO2	[M+H]+	C20792	--	N-Oleoylethanolamine	Alkaloids	Alkaloids	111-58-0	A	4982300	5156900	4569400	8971000	8922600	3434200	1816900	3125700	2225300	8942700	10390000	7396400	2086500	2269400	1951900	2489500	1290100	1331700
Zmhn002301	Negative	325.09	163.04	326.1	C15H18O8	[M-H]-	C06739	--	p-Coumaric acid-4-O-glucoside	Phenolic acids	Phenolic acids	117405-48-8	B	144500	156600	167220	102450	57491	161180	387950	344400	414030	104890	82820	77223	56311	41379	91472	114630	193570	62252
Lmqn000351	Negative	325.11	59.01	326.121	C12H22O10	[M-H]-	C08247	--	Rutinose	Others	Saccharides and Alcohols	90-74-4	B	198810	209720	169130	331810	204450	211240	188410	254820	285200	128570	189570	138850	120110	98551	107180	18930	34417	28342
Hmsn002272	Negative	327.11	165.05	328.116	C15H20O8	[M-H]-	-	--	Demethyl coniferin	Phenolic acids	Phenolic acids	-	A	2350200	2343300	2503400	1377600	4635300	4601100	866760	1362800	950590	5597900	5697600	3281600	2193500	2683600	1884700	9	9	9
pmn001691	Negative	327.22	291.2	328.225	C18H32O5	[M-H]-	-	--	9,12,13-Trihydroxy-10,15-octadecadienoic acid	Lipids	Free fatty acids	-	A	166930	170940	172030	1708000	47359	76732	17435	21777	19514	57284	48799	44371	23790	29726	40353	29310	23397	12908
mws0884	Negative	328.05	134.2	329.053	C10H12N5O6P	[M-H]-	C00575	Purine metabolism(ko00230)	Cyclic 3',5'-Adenylic acid	Nucleotides and derivatives	Nucleotides and derivatives	60-92-4	A	345610	360370	353920	1092600	70502	190660	254320	264490	214100	193420	89673	264730	410400	454020	380550	415240	397570	299690
Zmlp005013	Positive	331.04	299.02	330.038	C16H10O8	[M+H]+	-	--	3,3'-O-Dimethylellagic Acid	Tannins	Tannin	2239-88-5	B	13079	12613	13728	121620	6206.2	14494	3775.8	5143.9	5770.3	3316.4	3179.7	3158.1	9	9	9	810.02	1061.8	11480
Zmhn001883	Negative	329.09	209.04	330.095	C14H18O9	[M-H]-	-	--	Vanillic acid-4-O-glucoside	Phenolic acids	Phenolic acids	32142-31-7	B	19335	25955	26594	9	9	6237.7	8484.5	15319	10157	7121	9288	13465	29250	30941	27139	42485	57151	73297
Zmlp006917	Positive	331.19	295.17	330.183	C20H26O4	[M+H]+	-	--	Jolkinolide B	Terpenoids	Ditepenoids	37905-08-1	B	21071	16527	20653	8682.8	20449	14068	40889	54685	42804	18030	26610	19719	8725.9	15281	9035.1	9	9	3207.7
Hmqn003054	Negative	329.23	311.23	330.24	C18H34O5	[M-H]-	-	--	9,10,11-Trihydroxy-12-octadecenoic acid	Lipids	Free fatty acids	61911-67-9	A	210520	211750	214700	1199900	105970	93566	44656	37210	24480	148680	107420	212750	205030	218200	276880	94800	83894	37345
pmn001694	Negative	329.23	229.15	330.241	C18H34O5	[M-H]-	C14835	Linoleic acid metabolism(ko00591)	9,10,13-Trihydroxy-11-Octadecenoic Acid	Lipids	Free fatty acids	29907-57-1	A	2636900	2712500	2707100	17070000	1099200	1050800	426140	370990	251260	1504200	1084300	2009700	2035900	2158000	3062700	1421200	1206000	318700
Lmbn004240	Negative	329.23	199.13	330.241	C18H34O5	[M-H]-	C14837	Linoleic acid metabolism(ko00591)	9,10-Dihydroxy-12,13-epoxyoctadecanoic acid	Lipids	Free fatty acids	-	A	29159	27375	30094	226860	12630	12559	8429.5	8532.1	7633.6	17343	14175	14650	7790.3	10389	9638.7	11037	11939	9750.2
pmp001284	Positive	331.28	313.27	330.277	C19H38O4	[M+H]+	-	--	Monopalmitin	Lipids	Glycerol ester	542-44-9	A	53935	60744	56425	76266	36018	48847	47072	46246	46293	64749	73646	46447	54142	83654	80910	48799	51051	69124
pme3184	Positive	332.08	136	331.068	C10H14N5O6P	[M+H]+	C00360	Purine metabolism(ko00230);;Metabolic pathways(ko01100)	2'-Deoxyadenosine-5'-monophosphate	Nucleotides and derivatives	Nucleotides and derivatives	653-63-4	B	324300	399860	380070	135450	358420	389550	447560	631210	461150	522650	412310	635600	377810	375160	353520	151840	58761	300140
pmb0789	Positive	332.13	152.07	331.127	C14H21NO8	[M+H]+	C03996	--	Pyridoxine-5'-O-glucoside	Others	Vitamin	-	B	1492100	1556500	1430900	593070	1527200	1577400	1896600	2212500	1933100	2014700	1956000	2434900	1328800	1490300	1491400	480220	116250	1078000
pmc0066	Positive	333.05	137.05	332.052	C10H13N4O7P	[M+H]+	C06196	--	2'-Deoxyinosine-5'-monophosphate	Nucleotides and derivatives	Nucleotides and derivatives	3393-18-8	B	429750	475390	427860	1298500	860980	269780	151990	65514	93299	162900	210560	105050	507520	415670	422540	17264000	18747000	2125200
Lmfn000604	Negative	331.07	169.01	332.074	C13H16O10	[M-H]-	-	--	6-O-Galloyl-D-glucose	Tannins	Tannin	13186-19-1	A	3806000	3740000	4050200	822990	1244700	5689200	7167000	9315600	5028700	1757200	3788800	1906500	3480700	3119800	2796400	3020200	3187000	3531900
pmn001518	Negative	331.07	169.01	332.074	C13H16O10	[M-H]-	C01158	--	1-O-Galloyl-D-glucose	Tannins	Tannin	58511-73-2	A	3193800	3124200	2792500	1742000	2381200	4315100	3987200	4752000	4143700	2652800	2745300	2435900	2358700	2256200	2241100	2119700	2204900	3225300
mws0675	Positive	335.06	123	334.057	C11H15N2O8P	[M+H]+	C00455	--	β-Nicotinamide mononucleotide	Nucleotides and derivatives	Nucleotides and derivatives	1094-61-7	B	91016	61455	77506	9	76998	45979	25376	44475	38594	77517	62877	90764	165580	191000	177250	342890	381240	55384
Hmln002806	Negative	335.08	179.03	336.085	C16H16O8	[M-H]-	C10434	Phenylpropanoid biosynthesis(ko00940);;Biosynthesis of secondary metabolites(ko01110);;Metabolic pathways(ko01100);;Flavonoid biosynthesis(ko00941);;Stilbenoid, diarylheptanoid and gingerol biosynthesis(ko00945)	5-O-Caffeoylshikimic acid	Phenolic acids	Phenolic acids	180981-12-8	B	262310	256710	255450	4949.9	69883	51380	242270	272840	180480	180530	268190	269850	246640	190240	261840	9	9	9
pmb0382	Positive	339.09	177.2	338.079	C19H14O6	[M+H]+	-	--	O-Feruloyl 4-hydroxycoumarin	Lignans and Coumarins	Coumarins	-	B	156960	161820	150800	9	50618	194110	232070	294130	191350	23383	130640	23801	89308	61770	57702	450690	12590	300850
pmn001421	Negative	337.09	191.05	338.1	C16H18O8	[M-H]-	-	--	3-O-p-Coumaroylquinic acid	Phenolic acids	Phenolic acids	87099-71-6	A	198050	193220	197320	86346	177140	125340	138670	174190	142520	196400	202410	421730	445050	343650	314110	11230	36294	122950
pmb3074	Negative	337.09	191.05	338.1	C16H18O8	[M-H]-	C12208	--	5-O-p-Coumaroylquinic acid	Phenolic acids	Phenolic acids	1899-30-5	A	103390	88512	84862	21172	47566	53320	61305	129490	52145	82929	59865	118920	174570	187320	135840	5813.7	16912	48353
Lmyn011997	Negative	337.31	337.31	338.318	C22H42O2	[M-H]-	C08316	Biosynthesis of unsaturated fatty acids(ko01040)	Erucic acid	Lipids	Free fatty acids	112-86-7	B	20953	18829	20739	100500	26279	25226	3844.9	4220.6	2481.4	64325	26841	44774	43271	23419	31205	8248.8	7635.5	73870
pme3311	Negative	339	97	339.996	C6H14O12P2	[M-H]-	C00354	--	D-Fructose-1,6-biphosphate	Others	Saccharides and Alcohols	488-69-7	B	46898	36014	64553	28046	38314	26009	46998	43844	35520	43657	50342	35117	73113	66536	106730	23071	28726	29727
Zmyn000083	Negative	338.99	78.96	339.996	C6H14O12P2	[M-H]-	C01231	Starch and sucrose metabolism(ko00500)	D-Glucose 1,6-bisphosphate	Others	Saccharides and Alcohols	10139-18-1	A	14574	20006	14179	2828.5	16909	16544	18157	16510	10013	14267	14951	14336	31554	40179	41361	25661	13113	10536
mws1015	Negative	339.07	177	340.079	C15H16O9	[M-H]-	C09264	--	Esculin (6,7-DihydroxyCoumarin-6-glucoside)	Lignans and Coumarins	Coumarins	531-75-9	A	4024300	4313000	4518200	176960	289340	3951600	12292000	14038000	13066000	232550	299500	179980	7390700	2215200	2572700	372070	211950	498830
pmf0400	Negative	339.33	183.2	340.334	C22H44O2	[M-H]-	C08281	--	Docosanoic acid (Behenic acid)	Lipids	Free fatty acids	112-85-6	B	147350	98793	105450	877970	70163	169580	9	9	9	720100	135900	646020	313520	236820	358980	57493	21678	398490
Zmhn001793	Negative	341.09	179.03	342.096	C15H18O9	[M-H]-	-	--	6-O-Caffeoyl-D-glucose	Phenolic acids	Phenolic acids	-	B	8550100	9331300	9210700	317830	1914300	3750100	1311600	1731300	1245500	1385600	6632700	2819500	18655000	14997000	12512000	22281000	6172000	22100000
mws1080	Negative	341.11	179	342.116	C12H22O11	[M-H]-	C01235	Galactose metabolism(ko00052)	Galactinol	Others	Saccharides and Alcohols	3687-64-7	A	7413100	9220400	7599700	2382900	11632000	6927600	9927200	8102300	8870000	11944000	8472100	8981300	10723000	10501000	9191500	17498000	15217000	13771000
pme0519	Negative	341.11	119.03	342.116	C12H22O11	[M-H]-	C00089	--	D-Sucrose*	Others	Saccharides and Alcohols	57-50-1	A	3063600	6875200	5925700	934510	7883700	3541300	4599400	3986500	5028700	4043900	4462600	3937300	3848700	6294300	4900300	6415100	5730400	6409700
Lmsn000381	Negative	341.11	89.02	342.116	C12H22O11	[M-H]-	C01971	--	D-Maltose*	Others	Saccharides and Alcohols	133-99-3	A	4287300	3997500	6063000	1530800	3557300	3759100	2995000	4369800	4823300	4510600	4731900	4415900	8225700	6475700	4467900	6321900	8721000	6420200
mws0264	Negative	341.11	119	342.116	C12H22O11	[M-H]-	C01083	--	D-Trehalose*	Others	Saccharides and Alcohols	99-20-7	A	2703300	3967500	2370400	552950	2447100	1783000	2562700	1687600	2986500	2512100	2665900	3117300	2314400	2334600	2541800	3345700	2702400	3658100
mws5038	Negative	341.11	89.02	342.116	C12H22O11	[M-H]-	C01742	--	Isomaltulose*	Others	Saccharides and Alcohols	13718-94-0	A	3762900	5731700	4823200	1600700	4797100	5529300	5642600	6214900	5618200	4661900	5698100	3683700	6595400	6516700	6498500	9999300	6816700	4729100
mws0906	Negative	341.12	179	342.131	C16H22O8	[M-H]-	C00761	Phenylpropanoid biosynthesis(ko00940)	Coniferin	Phenolic acids	Phenolic acids	531-29-3	B	9003200	7775200	9231200	372360	1745500	3882700	1415200	1548400	1294800	1402800	6576900	3202600	18192000	15375000	11951000	21690000	5573500	19239000
pmb2211	Positive	343.3	240.7	342.288	C19H38N2O3	[M+H]+	-	--	Cocamidopropyl betaine	Alkaloids	Alkaloids	4292-10-8	A	44301	45259	48846	49505	31032	63009	25808	66363	57401	10971	24842	126100	18088	24787	43802	10413	6602.2	77653
Zmlp007578	Positive	345.06	313.03	344.053	C17H12O8	[M+H]+	C10836	--	3,3',4-O-Trimethylellagic acid	Tannins	Tannin	1617-49-8	A	120730	113520	124660	283890	147210	134910	156250	150000	224080	121710	127100	106990	41419	49490	43082	10930	10573	78790
Lmmn000774	Negative	343.1	181.05	344.111	C15H20O9	[M-H]-	-	--	Dihydrocaffeoylglucose	Phenolic acids	Phenolic acids	-	B	33297	41813	33896	12032	12787	16631	21267	13456	18551	13690	7113.6	241110	78761	28139	71940	31881	9576.4	63610
mws0609	Negative	344.04	150	345.047	C10H12N5O7P	[M-H]-	C00942	Purine metabolism(ko00230)	Guanosine 3',5'-cyclic monophosphate	Nucleotides and derivatives	Nucleotides and derivatives	7665-99-8	A	155950	134950	211420	172730	110590	73873	361440	347120	206190	101040	96258	165440	184580	174850	186620	34977	48632	41462
Lmtn000940	Negative	345.08	139.04	346.09	C14H18O10	[M-H]-	-	--	1-O-(3,4-Dihydroxy-5-methoxy-benzoyl)-glucoside	Phenolic acids	Phenolic acids	-	A	316040	368380	376750	9	9	9	12265	16617	11074	30863	25720	40825	83638	95630	93676	1753800	1160800	2442000
mws1629	Negative	345.12	183.2	346.126	C15H22O9	[M-H]-	C09771	--	Aucubin	Terpenoids	Sesquiterpenoids	479-98-1	B	29174	32112	17868	5301.1	6170	16055	19546	42597	17879	27254	34563	22266	49151	56410	73950	7324.4	6703.5	71127
mws0874	Negative	346.06	210.9	347.063	C10H14N5O7P	[M-H]-	C01367	Purine metabolism(ko00230)	3'-Adenylic Acid	Nucleotides and derivatives	Nucleotides and derivatives	84-21-9	A	32008	23637	12615	10068	46239	32046	20718	7988.1	16948	29852	16199	38546	28290	58757	49867	8139.8	5349.2	7932.8
pmb0981	Positive	348.07	136	347.063	C10H14N5O7P	[M+H]+	C00020	Zeatin biosynthesis(ko00908);;Purine metabolism(ko00230);;Biosynthesis of secondary metabolites(ko01110);;Metabolic pathways(ko01100)	Adenosine 5'-monophosphate	Nucleotides and derivatives	Nucleotides and derivatives	61-19-8	A	5562200	5855700	5930700	265490	4847600	7016300	4796500	4821200	4390200	5955500	4808300	7834100	11864000	9999300	12358000	1526600	959580	513430
pmb1562	Positive	351.25	146.9	350.246	C21H34O4	[M+H]+	-	--	1-Stearidonoyl-Glycerol	Lipids	Glycerol ester	-	A	45743	34412	38371	9146.2	20171	27295	12974	26518	17328	75581	77934	78466	31605	35219	37015	10706	18046	26779
mws4108	Positive	353.14	189.1	352.131	C21H20O5	[M+H]+	-	--	1-Methoxyphaseollin	Lignans and Coumarins	Coumarins	157226-48-7	B	41781	39760	41990	4061.5	16169	19511	2230.3	6320.5	4151.4	73075	67495	86839	76831	46284	70915	48955	55590	61603
Lmhp011562	Positive	353.27	261.22	352.261	C21H36O4	[M+H]+	-	--	1-α-Linolenoyl-glycerol	Lipids	Glycerol ester	-	A	6794600	7172000	6874100	2414300	6306200	5837000	3421100	4489700	3984200	12466000	12142000	10947000	7353100	7111600	7959800	4131300	3651400	5213300
Lmhp011388	Positive	353.27	261.22	352.261	C21H36O4	[M+H]+	-	--	2-α-Linolenoyl-glycerol	Lipids	Glycerol ester	55268-58-1	A	2367200	2465400	2445700	670170	2188600	2205400	1730600	2358200	1982600	4067700	3639500	4425800	2794800	2636500	2940800	1594800	1281300	632920
mws1077	Positive	355.1	193.05	354.095	C16H18O9	[M+H]+	C01527	--	Scopoletin-7-O-glucoside (Scopolin)	Lignans and Coumarins	Coumarins	531-44-2	B	864780	860840	849900	25583	88921	731000	1642000	2855500	2016800	216110	1086300	128940	1885700	503700	613000	189340	170390	290240
mws2108	Negative	353.09	191.05	354.095	C16H18O9	[M-H]-	-	--	Cryptochlorogenic acid (4-O-Caffeoylquinic acid)	Phenolic acids	Phenolic acids	905-99-7	A	225780	218960	232290	155330	261440	173360	159780	249870	226820	180320	154270	284020	468280	541420	357640	43268	52964	112830
mws0178	Negative	353.09	191.01	354.095	C16H18O9	[M-H]-	C00852	--	Chlorogenic acid (3-O-Caffeoylquinic acid)	Phenolic acids	Phenolic acids	327-97-9	A	332640	327660	362150	162490	330110	324660	190050	324670	323010	240910	265790	409170	708970	647770	629250	60389	32580	158450
Lmhp012042	Positive	355.28	263.24	354.277	C21H38O4	[M+H]+	-	--	2-Linoleoylglycerol	Lipids	Glycerol ester	3443-82-1	A	1489000	1591800	1441400	438630	1144300	1247000	1137400	1412800	1179200	1870800	1499600	2184400	1869700	1659900	1730600	1642900	1562900	523820
Lmhp112042	Positive	355.28	263.24	354.277	C21H38O4	[M+H]+	-	--	1-Linoleoylglycerol	Lipids	Glycerol ester	2277-28-3	A	2604000	2886800	2574500	1092300	1853100	1629000	1421600	1746900	1567700	3510400	3113300	4163500	3297400	3066600	3211900	2814700	2810300	2107100
Zmhn002422	Negative	355.1	193.05	356.11	C16H20O9	[M-H]-	C17759	--	1-O-Feruloyl-D-Glucose	Phenolic acids	Phenolic acids	-	B	307080	294880	317360	188350	199630	212450	371460	443500	420040	382480	305650	326490	241970	283400	289230	58788	25404	235390
Zmhn002334	Negative	355.1	193.05	356.111	C16H20O9	[M-H]-	-	--	6-O-Feruloyl-D-glucose	Phenolic acids	Phenolic acids	137887-25-3	B	179860	128050	174240	369420	428860	425010	65699	62258	43097	371000	466670	427520	44828	67996	46469	19395	1235.5	18320
Hmmn002544	Negative	355.1	193.05	356.111	C16H20O9	[M-H]-	-	--	Ferulic acid-4-O-glucoside	Phenolic acids	Phenolic acids	117405-51-3	A	1090500	1254800	1595700	267460	633290	653560	524000	620730	206680	1013500	1085700	1613000	2177500	2389400	2706400	565470	63080	2856500
pmb0296	Positive	357.3	265.4	356.293	C21H40O4	[M+H]+	-	--	1-Oleoyl-Sn-Glycerol	Lipids	Glycerol ester	129784-87-8	B	877130	893040	984970	142270	913430	2069600	630910	760750	685630	1275900	1425300	1042300	551380	691470	539760	1595000	687170	79387
pmp000008	Positive	359.11	344.08	358.105	C19H18O7	[M+H]+	-	--	5-Hydroxy-6,7,3',4'-tetramethoxyflavone	Flavonoids	Flavonoid	21763-80-4	B	232360	234220	235600	254700	400410	270640	413730	354460	374820	365500	420930	365790	63942	63811	64074	20164	18284	50248
Lmdn004267	Negative	357.13	151.04	358.142	C20H22O6	[M-H]-	-	--	Epipinoresinol*	Lignans and Coumarins	Lignans	24404-50-0	A	315320	337150	341900	357490	585250	336400	255410	260150	201120	668460	538630	904280	170960	152560	175210	10741	14767	51247
mws0097	Negative	357.13	151	358.142	C20H22O6	[M-H]-	C05366	--	Pinoresinol*	Lignans and Coumarins	Lignans	487-36-5	A	352070	351740	349130	389820	660050	380640	284270	289950	214570	737510	576440	987580	177410	178020	187310	12952	18952	59492
pmb3107	Negative	359.1	182.1	360.106	C15H20O10	[M-H]-	-	--	Glucosyringic Acid	Phenolic acids	Phenolic acids	-	A	580240	612440	645710	212040	589450	522860	719270	859180	729990	785870	721500	721160	686720	595770	628640	448030	327490	1037800
pmb0998	Positive	364.07	152.1	363.058	C10H14N5O8P	[M+H]+	C00144	Metabolic pathways(ko01100);;Purine metabolism(ko00230)	Guanosine 5'-monophosphate	Nucleotides and derivatives	Nucleotides and derivatives	85-32-5	B	142540	135350	133120	9	132790	231730	95766	107640	120450	230460	116900	308570	185150	175860	242920	22743	25710	9
mws5040	Positive	365.11	203.05	364.078	C12H21O11Na	[M+H]+	C19636	--	Turanose	Others	Saccharides and Alcohols	547-25-1	A	1427200	1510800	1668900	822300	1268200	1143100	1193200	1208800	968990	1454200	1071500	1047800	1330300	1391200	1504200	3805900	2338200	2310800
pmb0752	Positive	369.12	177.1	368.111	C17H20O9	[M+H]+	C02572	--	3-O-Feruloylquinic acid	Phenolic acids	Phenolic acids	1899-29-2	B	168110	161080	174940	89728	186360	208120	97406	190080	160820	410810	316070	447130	111350	168430	108910	2491.4	9	40243
mws0179	Negative	367.1	190.9	368.111	C17H20O9	[M-H]-	-	--	Chlorogenic acid methyl ester	Phenolic acids	Phenolic acids	29708-87-0	B	30603	38174	32754	20803	19408	32412	41944	38448	40279	33833	52551	51262	29876	20974	19941	9	3254.3	9569.4
pma3724	Positive	369.1	177.1	368.111	C17H20O9	[M+H]+	-	--	1-O-Feruloylquinic acid	Phenolic acids	Phenolic acids	-	B	181480	177650	202030	153400	266320	243970	148900	163300	190460	329230	330380	402150	195820	237010	202890	16633	22634	132320
Lmsn004901	Negative	367.36	367.36	368.365	C24H48O2	[M-H]-	C08320	--	Tetracosanoic Acid (Lignoceric acid)	Lipids	Free fatty acids	557-59-5	B	3192.4	2063.1	1539.1	8333.2	9	3573.1	9	9	9	5803.9	2351.5	6546.2	6801.7	3862.9	4034.5	4403.4	9	5162.3
Lmbp002309	Positive	371.1	209.05	370.126	C17H22O9	[M+H]+	-	--	Sinapaldehyde-4-O-Glucoside	Phenolic acids	Phenolic acids	154461-65-1	B	35591	39773	31535	6627.9	12400	29932	28966	37157	42003	24509	29278	17655	31904	35937	50152	148080	12670	121970
mws0011	Negative	371.13	209	372.142	C17H24O9	[M-H]-	C01533	Phenylpropanoid biosynthesis(ko00940)	Syringin	Phenolic acids	Phenolic acids	118-34-3	B	149110	145130	133900	35700	138120	157340	111350	171330	109070	199390	206360	168130	182150	170390	144850	52297	39205	126940
pmb0108	Positive	375.2	137.1	374.1	C19H18O8	[M+H]+	-	--	Feruloyl syringic acid	Phenolic acids	Phenolic acids	-	B	11667	11443	14613	20136	12288	13045	9	9	9	12398	10754	24467	15548	14501	14861	9	9	9
mws1574	Negative	373.11	123	374.121	C16H22O10	[M-H]-	C11673	Biosynthesis of secondary metabolites(ko01110);;Monoterpenoid biosynthesis(ko00902)	Geniposidic acid	Terpenoids	Monoterpenoids	27741-01-1	B	23056	18008	22592	9	9	9	23587	29152	34106	15350	16757	8412.7	34185	26041	26185	9	9	9
Hmgn004139	Negative	373.13	329.05	374.136	C20H22O7	[M-H]-	-	--	Isohydroxymatairesinol	Lignans and Coumarins	Lignans	-	B	15881	16000	17475	16543	40228	23560	17300	16776	9410.7	42550	48754	20640	5545.5	7660.1	7180.1	9	9	2615.4
mws0232	Positive	377.15	243	376.138	C17H20N4O6	[M+H]+	C00255	--	Riboflavin (Vitamin B2)	Others	Vitamin	83-88-5	A	435490	390320	472940	1792800	299270	338980	228000	319620	214780	398260	292390	488110	337110	403570	362090	295050	195390	305210
pme3337	Positive	384.12	252	383.108	C14H17N5O8	[M+H]+	-	--	Succinyladenosine	Nucleotides and derivatives	Nucleotides and derivatives	4542-23-8	A	4633700	5004200	4850000	27987000	1222200	1529900	1334400	1614800	1412500	1434900	1381100	2733700	6247000	5248800	6257400	3753300	2976700	2999500
Lmbp003208	Positive	385.12	223.06	384.106	C17H20O10	[M+H]+	-	--	Fraxidin-8-O-glucoside	Lignans and Coumarins	Coumarins	-	B	63398	58525	61445	5617.3	21125	46270	77913	110100	99739	63242	63543	81589	93213	125830	120880	9	9	22027
pme1286	Positive	385.13	250	384.122	C14H20N6O5S	[M+H]+	C00021	--	S-(5'-Adenosy)-L-homocysteine	Amino acids and derivatives	Amino acids and derivatives	979-92-0	A	599270	691880	706490	2003600	510050	573300	648400	718740	536880	544140	549020	543180	466640	569480	493770	343770	236960	235580
Hmbp002333	Positive	387.13	147.04	386.121	C17H22O10	[M+H]+	-	--	10-Dehydrogeniposide	Others	Others	-	B	5039.8	5253.3	3569.1	4475.7	4172.3	4498.8	3464.6	8296.2	6235.4	5166.1	9089	9837.5	3345.6	4043	5423.9	1550.4	9	9
Zmhn002227	Negative	385.11	223.06	386.121	C17H22O10	[M-H]-	C02919	--	4-O-Glucosyl-sinapate	Phenolic acids	Phenolic acids	-	B	179740	190120	161730	119300	186760	385300	196980	227680	114650	165620	235940	187780	135450	198380	158720	59928	12144	205780
pmb2940	Negative	385.11	205	386.121	C17H22O10	[M-H]-	-	--	1-O-Glucosyl sinapate	Phenolic acids	Phenolic acids	78185-48-5	B	124760	148860	135530	7912.4	145160	184250	189660	269490	200650	255400	248620	184350	109100	151580	105970	9	9	9433.9
HJN003	Negative	385.11	223.06	386.122	C17H22O10	[M-H]-	C01175	--	1-O-Sinapoyl-D-glucose	Phenolic acids	Phenolic acids	-	B	50356	34141	41055	9	32619	41315	52567	53728	65358	69437	61965	41588	38438	38708	33249	9498	3179.7	23995
pmn001423	Negative	385.19	223.13	386.194	C19H30O8	[M-H]-	-	--	Roseoside	Others	Others	54835-70-0	B	88490	68622	77836	16201	64252	101350	121150	132160	123450	161500	131840	91590	55233	86200	46157	14740	7578.9	22154
mws1565	Positive	389.14	209.08	388.137	C17H24O10	[M+H]+	C09781	--	Geniposide	Terpenoids	Monoterpenoids	24512-63-8	B	757760	1144800	990440	451860	663970	757020	960110	1182300	1222700	951020	1114300	1092200	1676600	1927200	1336400	406600	232970	982290
Hmln003169	Negative	387.14	329.14	388.153	C21H24O7	[M-H]-	C10891	--	Trachelogenin	Lignans and Coumarins	Lignans	34209-69-3	B	123050	123260	122660	494700	66256	51841	28391	21745	16405	83372	66189	116510	113210	131820	164420	61443	54829	19753
Lmmp010562	Positive	391.28	149.02	390.277	C24H38O4	[M+H]+	C14577	--	Diisooctyl Phthalate	Phenolic acids	Phenolic acids	27554-26-3	B	1030300	1066800	932510	289520	2879500	3180800	649740	2390300	3363200	2001300	556170	1144700	2892300	336220	390020	558260	370750	238140
pme2735	Positive	399.2	250	398.137	C15H22N6O5S	[M+H]+	C00019	Biosynthesis of secondary metabolites(ko01110);;Metabolic pathways(ko01100);;Zeatin biosynthesis(ko00908);;Cysteine and methionine metabolism(ko00270);;Monobactam biosynthesis(ko00261);;Sulfur relay system(ko04122);;Arginine and proline metabolism(ko00330);;Biosynthesis of amino acids(ko01230)	S-Adenosyl-L-methionine	Amino acids and derivatives	Amino acids and derivatives	29908-03-0	B	2524600	2653900	2888200	531460	1965400	2814100	4815200	4188000	4099900	3318100	2841800	2166400	1599200	2296200	2625400	583780	497020	798780
pmc0281	Positive	400.15	136.11	399.139	C15H21N5O8	[M+H]+	-	--	Ribosyladenosine	Nucleotides and derivatives	Nucleotides and derivatives	-	B	228570	249330	226900	677330	202230	225250	239920	297300	252400	180680	204510	195230	149300	160620	165080	61940	45717	108700
Cmbp005948	Positive	401.12	163.04	400.116	C21H20O8	[M+H]+	-	--	1-O-p-Hydroxycinnamoyl-3-O-caffeoylglycerol	Lipids	Glycerol ester	-	B	5650.9	4821.5	5094.6	3025.6	3846.1	2375.8	5636.1	9494.8	5300.1	5420.7	6140.8	4369.6	7984.5	4335.5	4168.6	9	9	9
pmf0248	Positive	403.36	373.1	402.35	C27H46O2	[M+H]+	C14151	Metabolic pathways(ko01100);;Biosynthesis of secondary metabolites(ko01110);;Ubiquinone and other terpenoid-quinone biosynthesis(ko00130)	Delta-Tocopherol	Others	Vitamin	119-13-1	B	6294.5	5423.8	6190.4	5839.2	5322.6	5550.1	5626	6217.4	5869.2	5833	5761.2	5038.8	5550.2	5204.2	5992.6	5007.2	5707.2	4826.6
pme3007	Negative	402.99	159	404.002	C9H14N2O12P2	[M-H]-	C00015	Metabolic pathways(ko01100);;Pyrimidine metabolism(ko00240);;Zeatin biosynthesis(ko00908)	Uridine 5'-diphosphate	Nucleotides and derivatives	Nucleotides and derivatives	27821-45-0	A	166000	159270	139470	12163	205880	312830	151640	150750	133990	295050	297840	244320	92850	88879	89662	55565	35662	29721
Hmcn002743	Negative	417.15	181.04	418.162	C22H26O8	[M-H]-	-	--	Lirioresinol A	Lignans and Coumarins	Lignans	21453-71-4	A	85087	84943	89849	106440	109890	72251	107630	123150	123080	80616	96504	62862	47285	72492	99360	10592	11685	70185
pmn001663	Negative	417.16	402.1	418.163	C22H26O8	[M-H]-	C10889	--	Syringaresinol	Lignans and Coumarins	Lignans	21453-69-0	A	16132	15754	17759	20194	23021	15826	20162	25143	27112	18061	19799	13242	8102.1	15403	19718	2792.1	1887	13514
mws2523	Negative	421.08	241.1	422.083	C12H23O14P	[M-H]-	C00689	Starch and sucrose metabolism(ko00500);;Metabolic pathways(ko01100)	Trehalose 6-phosphate	Others	Saccharides and Alcohols	4484-88-2	A	333310	348190	343170	379680	472110	408230	229460	236120	229580	519360	434620	494230	310720	233360	264960	729790	1374800	176320
pmb0864	Positive	426.26	285.24	425.254	C19H40NO7P	[M+H]+	-	--	LysoPE 14:0	Lipids	LPE	-	A	17487	18549	21080	9	11594	16929	23941	26157	19544	6803.3	8632.5	8109.6	13751	15834	17432	53600	47841	27034
Lmhp008337	Positive	426.26	285.24	425.254	C19H40NO7P	[M+H]+	-	--	LysoPE 14:0(2n isomer)	Lipids	LPE	-	B	3171.7	2463	3504.6	397.13	1023.2	3047.9	2464.9	3762.8	2483.8	2094.8	2359	1988.2	2782.9	2543.1	3099.6	6954.5	5139.7	3891.7
pme2117	Negative	426	159	427.029	C10H15N5O10P2	[M-H]-	C00008	Biosynthesis of secondary metabolites(ko01110);;Metabolic pathways(ko01100);;Purine metabolism(ko00230);;Photosynthesis(ko00195);;Zeatin biosynthesis(ko00908);;Oxidative phosphorylation(ko00190)	Adenosine 5'-diphosphate	Nucleotides and derivatives	Nucleotides and derivatives	58-64-0	B	248110	256950	298440	13492	500280	351570	324610	277520	325330	359270	382720	319600	190280	186970	238180	268020	177000	91086
Lmtn002324	Negative	431.15	269.1	432.163	C19H28O11	[M-H]-	C17564	--	Benzyl-(2''-O-glucosyl)glucoside	Phenolic acids	Phenolic acids	-	B	20297	13145	22742	4436.4	2012	4428.1	9864.6	11635	9	3311.2	5874.8	10949	23382	21393	20691	39041	19175	27227
Lmdp003509	Positive	435.09	303.06	434.085	C20H18O11	[M+H]+	-	--	Quercetin-3-O-xyloside (Reynoutrin)*	Flavonoids	Flavonols	549-32-6	B	7238700	6819400	6954100	72778	270740	342650	923310	774710	647020	462120	547100	784850	1300000	1244100	1017800	20903000	32242000	33497000
mws4183	Negative	433.08	300.03	434.085	C20H18O11	[M-H]-	-	--	Quercetin-3-O-arabinoside*	Flavonoids	Flavonols	22255-13-6	A	3563200	3471800	3302100	46094	148350	156970	423540	342660	319490	220360	308640	382960	566440	578330	512830	9908100	15527000	13060000
mws1179	Negative	433.11	271	434.121	C21H22O10	[M-H]-	C09099	--	Naringenin-7-O-glucoside (Prunin)	Flavonoids	Dihydroflavone	529-55-5	A	540100	509230	535560	13546	139370	256820	222660	236450	308670	155910	648190	439450	1325300	1225000	853280	506830	279230	748290
Cmzn005251	Negative	433.11	271.06	434.121	C21H22O10	[M-H]-	-	--	6-O-Caffeoylarbutin	Phenolic acids	Phenolic acids	136172-60-6	A	55374	53962	30903	9	9	9	7475.5	8765.2	9	4514.2	5477.9	8838	15868	10044	5567	81448	139110	180260
HJN087	Negative	433.12	271.06	434.121	C21H22O10	[M-H]-	-	--	Naringenin-4'-O-glucoside*	Flavonoids	Flavonoid	-	B	81022	68074	65936	890.83	7836.4	10909	20181	10310	17367	10879	29456	17469	31933	41601	28869	260050	321920	234850
Lmlp006175	Positive	435.13	273.09	434.121	C21H22O10	[M+H]+	C16406	--	Isosalipurposide (Phlorizin Chalcone)*	Flavonoids	Chalcones	4547-85-7	B	67328	71549	68949	9	6798.5	8426.1	15348	10538	18485	9804.7	26652	13336	37121	45730	32514	226120	293950	254770
HJN055	Negative	435.13	273.08	436.136	C21H24O10	[M-H]-	-	--	Dihydrocharcone-4'-O-glucoside	Flavonoids	Chalcones	-	A	56390	49358	45636	9	9	9	4435.2	579090	4491.8	5005.7	3097.1	5847.1	14036	11447	10458	15898	22461	56049
mws2118	Negative	435.13	166.7	436.137	C21H24O10	[M-H]-	C01604	--	Phloretin-2'-O-glucoside (Phlorizin)	Flavonoids	Chalcones	60-81-1	A	95314	82293	87199	10090	12618	25051	36367	365840	30259	19580	23119	21790	31882	28109	21672	150380	114950	285200
Lmhp008440	Positive	438.26	297.24	437.254	C20H40NO7P	[M+H]+	-	--	LysoPE 15:1	Lipids	LPE	-	B	2136.8	2598.2	2884	9	1104.6	5068.7	4152.9	4029.6	4593.8	2009.8	1886.7	1626.8	1991.7	1689.1	1918.7	9	9	1211.7
Lmhp008273	Positive	438.26	297.24	437.254	C20H40NO7P	[M+H]+	-	--	LysoPE 15:1(2n isomer)	Lipids	LPE	-	B	3894.4	1978.3	3331.9	9	1514.1	4516.4	5101.8	6091.9	4694.7	1460.6	2831.3	1468.4	2685.6	2236.2	2218.2	1223.8	835.13	1469.2
Lmhp008885	Positive	440.28	299.26	439.27	C20H42NO7P	[M+H]+	-	--	LysoPE 15:0(2n isomer)	Lipids	LPE	-	A	10406	11448	7356.6	9	4272.6	7598.5	3305.3	4043.9	4108.7	7010.2	7479.4	6623.9	9149.7	8567.9	11897	18974	16692	18473
Lmhp009187	Positive	440.28	299.26	439.27	C20H42NO7P	[M+H]+	-	--	LysoPE 15:0	Lipids	LPE	-	B	61529	60716	59893	543.24	33895	48840	40161	37806	35039	28024	28873	31371	62032	48953	60030	202180	159680	105710
Lmhn004960	Negative	441.08	289.07	442.09	C22H18O10	[M-H]-	-	--	7-O-Galloyltricetiflavan	Flavonoids	Flavanols	-	B	46858	50727	41805	7889.2	146550	100100	12094	37017	31320	60740	68146	16865	13496	15546	38474	27247	23493	54405
mws0355	Negative	441.08	169.02	442.09	C22H18O10	[M-H]-	-	--	Catechin gallate	Flavonoids	Flavanols	130405-40-2	A	68014	55465	46676	4729	259790	166540	10424	23700	62337	91371	86271	25763	29549	7210.4	40695	10509	6774	27397
mws1397	Negative	441.08	169	442.09	C22H18O10	[M-H]-	-	--	Epicatechin gallate	Flavonoids	Flavanols	1257-08-5	A	60387	55027	71337	6987	261210	156710	11041	37600	64678	116570	116980	28942	18640	13834	44806	23246	11599	19904
pmp000438	Positive	443.39	425.38	442.381	C30H50O2	[M+H]+	C08618	--	Betulin	Terpenoids	Triterpene	473-98-3	A	67892	67588	64666	59810	49317	50461	9	9	9	55913	46995	41648	52892	60427	64393	40783	70484	58038
mws2209	Positive	449.11	287.06	448.101	C21H20O11	[M+H]+	C12249	--	Kaempferol-3-O-glucoside (Astragalin)*	Flavonoids	Flavonols	480-10-4	A	1952500	1901200	1676900	211600	1428900	1137400	4071700	3309600	3374200	2510700	2639600	3360700	1075700	1298400	1117800	109680	177400	290070
Lmlp003531	Positive	449.11	287.06	448.101	C21H20O11	[M+H]+	-	--	Luteolin-3'-O-glucoside	Flavonoids	Flavonoid	5154-41-6	A	1967000	1861400	1834100	227390	1448000	1213400	4172200	3520400	3337100	2517500	2744900	3416000	1061700	1347100	1121700	62925	119890	247580
mws0913	Negative	447.09	285	448.101	C21H20O11	[M-H]-	C12626	--	Kaempferol-3-O-galactoside (Trifolin)	Flavonoids	Flavonols	23627-87-4	A	292830	300120	263190	37756	185480	174580	609910	517670	548440	374350	389280	498070	155980	192260	146570	32127	42132	59356
mws0089	Negative	447.09	285.04	448.101	C21H20O11	[M-H]-	-	--	Kaempferol-7-O-glucoside*	Flavonoids	Flavonols	16290-07-6	A	272120	257650	288360	33701	190510	137510	647750	445420	491410	361380	366890	438500	164390	167200	162420	36146	42692	61235
mws0045	Positive	449.11	303.05	448.101	C21H20O11	[M+H]+	C01750	--	Quercetin-3-O-rhamnoside(Quercitrin)	Flavonoids	Flavonols	522-12-3	B	11109	8981	9375.8	6094.1	5287.1	3162.8	6229.5	5727.3	4434.9	9	9	2339.8	9	9	9	19170	27025	37229
pmb3023	Negative	449.11	287	450.116	C21H22O11	[M-H]-	-	--	Eriodictyol-8-C-glucoside	Flavonoids	Dihydroflavone	1023271-51-3	A	46271	54511	38916	7951.4	41349	43532	19456	24823	26168	54188	84343	87637	58909	52251	52609	136860	66028	87632
mws1361	Negative	449.11	151	450.116	C21H22O11	[M-H]-	C17449	--	Taxifolin-3-O-rhamnoside (Astilbin)	Flavonoids	Dihydroflavonol	29838-67-3	B	58774	52033	58178	9	16896	18368	11482	18745	26601	9665.2	76278	5702.1	62954	70549	57902	95487	25240	175970
Lmtn002796	Negative	449.1	287.05	450.116	C21H22O11	[M-H]-	-	--	Aromadendrin-7-O-glucoside	Flavonoids	Flavonoid	28189-90-4	B	123940	90787	110480	19468	78116	53675	124560	137270	64581	209680	183320	232480	69309	102260	88046	94790	72996	176530
Lmhp009034	Positive	452.28	311.26	451.27	C21H42NO7P	[M+H]+	-	--	LysoPE 16:1	Lipids	LPE	-	B	27772	23002	23402	9	7947.7	28169	27065	41173	36898	20573	22842	27232	38140	26292	22497	24091	20728	40620
Lmhp008763	Positive	452.28	311.26	451.27	C21H42NO7P	[M+H]+	-	--	LysoPE 16:1(2n isomer)	Lipids	LPE	-	B	29640	23833	33313	707.65	10557	27763	39019	43385	29395	24512	23378	30696	29498	21175	26595	21157	19321	42399
HJN041	Negative	451.12	289.07	452.131	C21H24O11	[M-H]-	-	--	Epicatechin glucoside	Flavonoids	Flavanols	-	A	977000	908730	1004000	3494.9	24142	31653	23939	24260	32862	32861	46249	83638	270940	291640	253910	3920000	3493000	3806200
pmb0876	Positive	454.29	313.27	453.286	C21H44NO7P	[M+H]+	-	--	LysoPE 16:0	Lipids	LPE	53862-35-4	A	11023000	10492000	10577000	67130	5685400	8654900	7914800	6451300	7162600	3838500	4686200	4783800	6164900	4519300	5992900	34525000	32438000	11466000
pmd0160	Positive	454.29	313.27	453.286	C21H44NO7P	[M+H]+	-	--	LysoPE 16:0(2n isomer)	Lipids	LPE	-	A	1584500	1662300	1635200	12778	621900	1381300	883270	773580	736920	771890	773910	1111000	1336000	907900	1178300	6148000	5192000	2612700
GQ512004	Positive	456.25	310.21	455.242	C25H33N3O5	[M+H]+	-	--	N1-Dihydrocaffeoyl-N10-coumaroyl spermidine	Alkaloids	Phenolamine	-	B	7521.6	3955.9	6879.2	9	3699.3	3789	8748.3	13646	9549.2	7338.3	4602.3	8014.8	8758.5	7423.6	9	9	9	2560.4
mws4053	Negative	455.35	455.35	456.36	C30H48O3	[M-H]-	C08988	--	Ursolic acid	Terpenoids	Triterpene	77-52-1	B	6080.8	6934.3	4079.7	11480	3519	4889.6	9	9	9	5439.1	4763.5	4591.8	4761.3	5169.9	5267.7	1402.6	3645.6	14102
HJN110	Negative	455.36	455.36	456.36	C30H48O3	[M-H]-	C08619	--	Betulinic acid	Terpenoids	Triterpene	472-15-1	A	6589.1	4471.2	5036.5	9100.7	3420.7	6388.3	2511.5	1807.5	1475.2	3983.8	4555.2	3970.6	4626.8	5021.4	7348.7	2952.6	2117.8	16504
mws2220	Negative	457.08	169.02	458.085	C22H18O11	[M-H]-	-	--	Gallocatechin 3-O-gallate	Flavonoids	Flavanols	5127-64-0	A	173850	141510	153530	9	820890	532800	30169	141100	220690	284250	345280	69914	43113	23432	50880	127910	15125	52225
mws0034	Negative	457.08	169.01	458.085	C22H18O11	[M-H]-	C09731	--	Epigallocatechin-3-gallate	Flavonoids	Flavanols	989-51-5	A	52545	47992	51390	9	172520	156790	4197.6	43124	61874	97357	114560	14564	16724	10416	9675.7	30488	3785.3	20201
pmp000579	Positive	463.12	301.07	462.116	C22H22O11	[M+H]+	-	--	Diosmetin-7-O-galactoside	Flavonoids	Flavonoid	-	B	27650	26011	24776	5225	19578	18825	22230	32276	25869	36424	38191	78639	13767	15048	13033	8279.7	10652	18383
pmb2999	Negative	461.11	299.1	462.116	C22H22O11	[M-H]-	-	--	Chrysoeriol-5-O-glucoside	Flavonoids	Flavonoid	-	B	199360	173780	170930	9	27000	23436	172700	139450	120890	67231	68711	99682	82786	83320	69378	266630	410790	548640
Hmdn001667	Negative	463.05	300.99	464.06	C20H16O13	[M-H]-	-	--	Ellagic acid-4-O-glucoside	Tannins	Tannin	-	B	78827	63070	92948	8181.6	21610	51612	100370	100860	116150	40085	65944	53466	33173	39034	38815	173480	178220	262170
Lmdp003286	Positive	465.1	303.06	464.095	C21H20O12	[M+H]+	-	--	Isohyperoside	Flavonoids	Flavonols	35589-21-0	A	18080000	16289000	14896000	180680	1613900	1825400	19187000	15830000	14863000	4432800	4446800	6293800	10956000	9983400	7601300	27674000	37564000	47472000
mws1329	Negative	463.09	300.7	464.095	C21H20O12	[M-H]-	C12639	--	Quercetin-7-O-glucoside*	Flavonoids	Flavonols	491-50-9	A	4056100	3676600	3540400	40140	434270	399930	4268700	3525400	3230400	917270	943160	1473100	2364700	2240100	1618600	6982100	8737400	13009000
mws0091	Negative	463.09	300.03	464.095	C21H20O12	[M-H]-	C05623	--	Quercetin-3-O-glucoside (Isoquercitrin)*	Flavonoids	Flavonols	482-35-9	A	6637300	6867000	6808600	71542	691280	717160	7591300	6896100	5655900	1609300	2005100	2677000	4511000	3908400	2843600	10718000	15761000	22158000
mws0061	Negative	463.09	300	464.095	C21H20O12	[M-H]-	C10073	--	Quercetin-3-O-galactoside (Hyperin)	Flavonoids	Flavonols	482-36-0	A	8282700	10288000	8807600	115030	887270	1035700	10434000	10061000	7573100	2796400	2773900	3586300	5486200	5507400	4283300	15333000	21294000	31265000
Lmhp009464	Positive	466.29	325.27	465.286	C22H44NO7P	[M+H]+	-	--	LysoPE 17:1(2n isomer)	Lipids	LPE	-	B	18401	15786	17169	1182.4	9208.1	16157	19787	19129	13913	18634	21202	20358	16300	13993	18569	11374	7683.9	8918.4
Lmhp009769	Positive	466.29	325.27	465.286	C22H44NO7P	[M+H]+	-	--	LysoPE 17:1	Lipids	LPE	-	B	23017	24578	21557	9	16161	21510	48648	37113	39382	10593	13027	11130	18877	15125	16658	23925	23890	10154
Lmhp010162	Positive	468.31	327.29	467.301	C22H46NO7P	[M+H]+	-	--	LysoPE 17:0	Lipids	LPE	-	B	12498	10216	10272	633.15	2320.1	1383.7	1544.1	1279.4	895.82	2707	2801.7	2286.8	3584.3	3753	4055.4	50581	56318	14227
pmd0130	Positive	468.31	184.07	467.301	C22H46NO7P	[M+H]+	-	--	LysoPC 14:0	Lipids	LPC	20559-16-4	A	12113	13577	11418	9	2865.6	19767	14755	22643	18046	6344.7	7804.7	5477.4	14797	16234	20625	16417	10543	28762
pmb0504	Positive	469.23	177.05	468.222	C21H32N4O8	[M+H]+	-	--	N-(4'-O-glycosyl)-feruloyl agmatine	Alkaloids	Phenolamine	-	B	27808	28553	24252	9467	94381	40237	5893.5	13868	6942.2	59682	63786	65810	9337.4	15797	13074	9	9	9
mws1610	Negative	471.35	471.35	472.355	C30H48O4	[M-H]-	C16939	--	Maslinic acid	Terpenoids	Triterpene	4373-41-5	A	585220	541020	579690	255910	583600	512440	1313900	1308400	984180	611820	886130	532910	503550	570730	578810	9	9	72343
pmb1912	Positive	474.17	327	473.166	C20H23N7O7	[M+H]+	C00234	--	10-Formyltetrahydrofuran	Alkaloids	Alkaloids	2800-34-2	A	2217000	2077300	1866800	1051600	2165400	2554100	2238400	2804600	2198800	2299600	2214100	2501200	2218400	2838100	2537800	531610	322430	1312600
Lmhp008589	Positive	476.28	335.26	475.27	C23H42NO7P	[M+H]+	-	--	LysoPE 18:3(2n isomer)	Lipids	LPE	-	A	1472800	1307000	1242400	71248	723160	2011700	2032800	2087900	1786000	1307000	1444700	1317800	1250600	1050800	1252900	1036600	929060	447620
Lmhp008801	Positive	476.28	335.26	475.27	C23H42NO7P	[M+H]+	-	--	LysoPE 18:3	Lipids	LPE	-	A	294400	271990	295510	2726.6	127490	246110	273350	277070	246760	116320	132530	129890	248870	187200	249970	797620	602350	328790
pmb0881	Positive	478.29	337.27	477.286	C23H44NO7P	[M+H]+	-	--	LysoPE 18:2	Lipids	LPE	-	B	3490300	3131700	3247500	31973	1096900	1727700	1887200	1492400	1740400	1024600	1113300	1060900	1858000	1557900	1803600	13760000	11773000	4514700
pmb0874	Positive	478.29	337.27	477.286	C23H44NO7P	[M+H]+	-	--	LysoPE 18:2(2n isomer)	Lipids	LPE	-	A	15310000	13767000	13713000	1076700	8500800	19507000	17639000	16509000	14509000	13873000	13520000	13372000	11557000	10747000	11757000	19062000	19840000	7960000
Lmjp002906	Positive	479.12	317.07	478.111	C22H22O12	[M+H]+	-	--	Rhamnetin-3-O-Glucoside	Flavonoids	Flavonols	27875-34-9	A	112360	128500	65593	6899.7	42320	27244	22700	13721	24274	129630	106290	129980	97753	127980	139990	174760	35373	440980
Hmcp002207	Positive	479.12	317.06	478.111	C22H22O12	[M+H]+	-	--	Isorhamnetin-7-O-glucoside (Brassicin)	Flavonoids	Flavonols	6743-96-0	A	1360800	1259700	1200100	127740	853830	753140	381000	273830	231450	1631800	1456100	2303700	1256900	1680800	1415800	885270	1546700	3121700
pmn001525	Negative	477.14	169	478.148	C23H26O11	[M-H]-	-	--	3,5-Digalloylshikimic acid	Phenolic acids	Phenolic acids	95753-52-9	B	23392	14790	18290	1615.8	5611.4	41457	56129	45983	19341	5527.5	23180	1607.4	12594	4781.6	3405.6	9	9	8634.7
pmb2260	Positive	480.31	184.07	479.301	C23H46NO7P	[M+H]+	-	--	LysoPC 15:1	Lipids	LPC	-	A	45422	37517	35026	9	14341	34703	114190	122750	94442	8253.9	10259	6120.6	24701	26389	28310	20684	13392	14691
pmb0856	Positive	480.31	339.29	479.301	C23H46NO7P	[M+H]+	-	--	LysoPE 18:1(2n isomer)	Lipids	LPE	-	A	1703800	1562200	1537400	16146	790330	1526700	1283800	1327500	1156300	2471500	2191200	2052100	1240000	1151500	1239400	2687800	2576500	948840
mws0289	Positive	480.31	339.29	479.301	C23H46NO7P	[M+H]+	-	--	LysoPE 18:1	Lipids	LPE	89576-29-4	A	1239700	1105400	1153800	5704.9	276280	400720	398970	337810	357660	290050	277950	203620	347540	290480	347170	6159300	6039900	1527900
pmp001265	Positive	480.35	318.3	479.346	C24H49NO8	[M+H]+	-	--	2-Amino-4-dihydroxy octadecyl galactoside	Others	Others	-	A	15175	16166	13192	67758	8568.8	17035	2768.3	1853.8	1214.9	22871	16453	15863	9572.9	18424	10323	3274.8	4007.4	17930
pmb0883	Positive	482.32	341.31	481.317	C23H48NO7P	[M+H]+	-	--	LysoPE 18:0	Lipids	LPE	69747-55-3	B	474450	468860	426480	2816	16817	13721	9175.3	8169.3	9623.2	20579	12577	29601	26392	14540	27344	3036200	3297600	182920
pmb2319	Positive	482.32	184.07	481.317	C23H48NO7P	[M+H]+	-	--	LysoPC 15:0	Lipids	LPC	108273-89-8	A	44670	38517	34141	1583.6	22194	38371	23913	32686	20858	29788	27351	30607	57162	46294	53258	26884	28598	66574
pmb0880	Positive	482.32	341.31	481.317	C23H48NO7P	[M+H]+	-	--	LysoPE 18:0(2n isomer)	Lipids	LPE	-	A	9815.6	10258	9251.5	9	6313.4	9632.4	8040	8852.6	6677.3	15617	13353	13306	6304.5	6513	8578.1	15863	22428	4812.7
Lmhp009129	Positive	482.32	184.07	481.317	C23H48NO7P	[M+H]+	-	--	LysoPC 15:0(2n isomer)	Lipids	LPC	-	A	49700	42644	46400	2078.3	23089	46210	32681	40007	29907	41569	38195	45147	77674	66497	76771	44868	41895	95763
pma0680	Positive	484.24	220.1	483.237	C26H33N3O6	[M+H]+	-	--	N1-Caffeoyl-N10-Feruloylspermidine	Alkaloids	Phenolamine	-	B	45041	35452	32869	33966	35274	82232	66377	91880	86685	34941	43285	37668	18890	14381	19128	9	9	9
pmn001526	Negative	483.08	169.01	484.085	C20H20O14	[M-H]-	C04101	--	1,6-Di-O-Galloyl-D-Glucose	Tannins	Tannin	-	A	301480	357260	331850	32659	91323	303210	456910	517860	664380	108280	141010	79318	119250	143650	284490	602120	1044700	294650
Hmlp001270	Positive	485.09	153.01	484.086	C20H20O14	[M+H]+	-	--	2,3-Di-O-galloyl-D-glucose	Tannins	Tannin	-	B	52262	51755	51746	5432.8	10598	55014	216580	184770	154840	14378	11714	8245.6	37960	43526	72736	24534	23389	29587
pmn001707	Negative	485.33	485.33	486.335	C30H46O5	[M-H]-	C08972	--	Quillaic acid	Phenolic acids	Phenolic acids	631-01-6	B	64200	38771	40974	9	9	73244	43372	42223	27606	33564	62683	36475	44047	34709	32544	47869	66059	53627
pmn001426	Negative	487.34	469.23	488.35	C30H48O5	[M-H]-	C17890	--	Euscaphic acid	Terpenoids	Triterpene	53155-25-2	A	2875.8	2506.1	1692.8	2279.2	1619.1	2195.9	5954.2	4019.1	6035.2	2051.9	1524	1979.8	1912.5	2522.5	2926.1	9	9	9
Hmjn003948	Negative	487.35	487.35	488.35	C30H48O5	[M-H]-	-	--	Madasiatic acid	Terpenoids	Triterpene	26532-66-1	B	706590	600750	614070	716810	1216300	560600	724430	715550	795300	813600	882850	601050	468990	554080	625270	83790	64513	232840
Lmmn003398	Negative	489.11	285.04	490.111	C23H22O12	[M-H]-	-	--	Kaempferol-3-O-(6''-acetyl)glucoside	Flavonoids	Flavonols	-	A	379960	345070	349130	52074	280220	258800	305910	393560	295710	708730	685300	809210	340950	340740	305880	3085.5	3512.8	11784
pmb0863	Positive	492.31	184.07	491.301	C24H46NO7P	[M+H]+	-	--	LysoPC 16:2(2n isomer)	Lipids	LPC	-	A	74540	66379	61920	4051.6	74739	39123	101540	69845	37318	103600	85510	151360	118700	136450	170650	21614	17003	16598
pma1303	Positive	492.31	184.07	491.301	C24H46NO7P	[M+H]+	-	--	LysoPC 16:2	Lipids	LPC	-	B	12514	12230	10803	9	10330	3837.3	14345	17338	9864.9	10422	7050.4	17009	18102	18887	21086	26797	16139	20093
pmb0790	Positive	494.19	332.5	493.18	C20H31NO13	[M+H]+	-	--	Pyridoxine-5'-O-diglucoside	Others	Vitamin	-	B	6756.7	8981.5	6603.1	5912.6	3601.7	3152.1	5637.4	9204	5592.9	7566.7	4555.3	6151.3	4821	3430.6	3565.3	22280	1876.8	20687
pmp001270	Positive	494.32	184.07	493.317	C24H48NO7P	[M+H]+	-	--	LysoPC 16:1	Lipids	LPC	76790-27-7	A	78939	81405	58063	17276	92895	49969	76895	67428	47541	214990	169920	262840	230150	146960	262710	9	9	9
Lmhp008833	Positive	494.32	184.07	493.317	C24H48NO7P	[M+H]+	-	--	LysoPC 16:1(2n isomer)	Lipids	LPC	-	A	78316	63027	60372	1114.6	11472	76016	188980	243910	188750	13206	23386	9719.6	60966	65564	64682	69691	42471	154650
Hmlp002821	Positive	495.08	319.04	494.07	C21H18O14	[M+H]+	-	--	Myricetin-3-O-glucuronide	Flavonoids	Flavonols	77363-65-6	B	53130	40185	33138	9	2047.4	9	9	9	9	2359.2	1449.5	10824	62021	27824	25654	70654	85739	358190
pmb0855	Positive	496.34	184.07	495.332	C24H50NO7P	[M+H]+	-	--	LysoPC 16:0	Lipids	LPC	17364-16-8	A	25186000	22357000	22562000	119120	15383000	18558000	37131000	34292000	33750000	6956000	9924600	5840000	17671000	16063000	18105000	49850000	41771000	34125000
pmd0132	Positive	496.34	184.07	495.332	C24H50NO7P	[M+H]+	-	--	LysoPC 16:0(2n isomer)	Lipids	LPC	-	A	3124700	2872000	3041300	52104	1213200	2621200	2705500	2878800	2483400	1849500	1631000	1718300	3209000	3145800	3447900	5866300	5510700	7948500
pma0170	Positive	498.26	177.05	497.253	C27H35N3O6	[M+H]+	-	--	N',N''-Diferuloylspermidine	Alkaloids	Phenolamine	-	B	17181	32376	18997	12007	17085	17257	11888	24201	22668	34492	27421	37647	17528	28423	11405	9	9	8898.9
pme0500	Negative	503.16	323	504.169	C18H32O16	[M-H]-	C08243	--	D-Melezitose	Others	Saccharides and Alcohols	597-12-6	B	42926	45603	37182	37805	45412	56862	47364	67232	48715	42129	32039	76618	50674	45102	63142	9	9	9
mws1589	Negative	503.16	179	504.169	C18H32O16	[M-H]-	C00713	--	D-Panose*	Others	Saccharides and Alcohols	33401-87-5	B	31925	25381	33444	41290	21806	24088	26220	47536	31999	17916	17612	20873	15612	36575	18449	79054	240570	32037
pme2125	Negative	503.16	179	504.169	C18H32O16	[M-H]-	C00492	--	Raffinose*	Others	Saccharides and Alcohols	512-69-6	B	80679	67588	84423	89908	46164	39284	32519	80201	87506	57978	59244	43695	42458	49413	28038	159220	622930	71671
Lmhp010514	Positive	506.32	365.31	505.317	C25H48NO7P	[M+H]+	-	--	LysoPE 20:2(2n isomer)	Lipids	LPE	-	B	14455	11836	14754	9	1373.7	3925	1855.8	1525.1	2133.3	1456.4	1631.2	2014	1892.7	2550.9	777.89	71962	74207	10816
Lmhp008718	Positive	506.32	184.07	505.317	C25H48NO7P	[M+H]+	-	--	LysoPC 17:2	Lipids	LPC	-	A	91508	74644	85841	12328	60266	62680	173480	165860	132260	83352	73454	98186	93837	92738	106860	32339	32386	26064
Lmhp010757	Positive	506.32	365.31	505.317	C25H48NO7P	[M+H]+	-	--	LysoPE 20:2	Lipids	LPE	-	B	84050	74896	69809	9	2597.6	7168.4	5742.3	3239.5	4620	2693.1	2176.2	2584.1	3420.2	2064.1	3913.3	515970	604280	42903
Lmhp009590	Positive	508.34	184.07	507.332	C25H50NO7P	[M+H]+	-	--	LysoPC 17:1	Lipids	LPC	-	B	106490	110880	106620	14295	78472	94659	168500	183970	143900	107770	109740	99067	129080	137690	143960	33269	35881	54491
Lmhp010515	Positive	510.36	184.07	509.348	C25H52NO7P	[M+H]+	-	--	LysoPC 17:0(2n isomer)	Lipids	LPC	-	B	3123.5	6184.1	5583.8	9	3308.1	6677.3	2948.7	4637.8	3230.9	2582.8	2569	1867.9	8808.8	9134.5	9302.6	12160	16289	2770.2
pmb2406	Positive	510.36	184.07	509.348	C25H52NO7P	[M+H]+	-	--	LysoPC 17:0	Lipids	LPC	50930-23-9	A	47905	47392	51320	9	17689	18971	18795	17333	13137	20993	18772	22366	42595	39585	53372	144580	144970	164140
Lmhp009526	Positive	515.32	261.22	514.314	C27H46O9	[M+H]+	-	--	2-α-Linolenoyl-glycerol-1-O-glucoside	Lipids	Glycerol ester	-	B	27071	18255	18202	3531.1	40863	33658	25530	32529	36282	37839	38259	55327	14892	17593	18446	2726.8	1570.7	2067.5
Lmhp009773	Positive	515.32	261.22	514.314	C27H46O9	[M+H]+	-	--	1-α-Linolenoyl-glycerol-3-O-glucoside	Lipids	Glycerol ester	-	A	24784	16538	16036	1876.2	27115	36786	29350	28256	30947	35461	36179	44104	17309	17200	20371	4301.1	1999.9	3043.2
pmn001382	Negative	515.12	353.09	516.127	C25H24O12	[M-H]-	-	--	Isochlorogenic acid A	Phenolic acids	Phenolic acids	2450-53-5	B	292010	227500	229270	52791	108870	126010	451130	970320	785540	273780	335480	218510	61930	101880	93312	9	3217.2	8357
Li512115	Negative	515.12	353.09	516.127	C25H24O12	[M-H]-	C10468	--	Isochlorogenic acid B	Phenolic acids	Phenolic acids	14534-61-3	A	371290	266590	317850	46619	169750	163300	601430	1117300	897970	309970	412190	249280	110610	169820	145290	9	9	23536
pmn001384	Negative	515.12	353.09	516.127	C25H24O12	[M-H]-	-	--	Isochlorogenic acid C	Phenolic acids	Phenolic acids	57378-72-0	B	352000	275390	299210	60711	169080	145720	560590	1045000	861560	348060	445770	241150	112160	173780	158540	9	9	9
Lmhp010334	Positive	517.34	263.24	516.33	C27H48O9	[M+H]+	-	--	2-Linoleoylglycerol-1-O-glucoside	Lipids	Glycerol ester	-	B	17399	22179	16540	3020.9	36237	15286	14308	18239	14313	24438	23020	24980	19054	20544	14674	17257	4224.9	8780.2
Lmhp010573	Positive	517.34	263.24	516.33	C27H48O9	[M+H]+	-	--	1-Linoleoylglycerol-3-O-glucoside	Lipids	Glycerol ester	-	B	13279	12526	12353	9	17042	22683	9941.3	12325	9805.7	22193	24672	20186	13620	17571	12158	16663	2377.6	9703.8
pmb0865	Positive	518.32	184.07	517.317	C26H48NO7P	[M+H]+	-	--	LysoPC 18:3(2n isomer)	Lipids	LPC	-	A	4433100	4231300	4170300	348320	2166700	3687000	10036000	11487000	9112700	3045900	3169300	2407800	3884400	4063900	4822100	2101000	1775500	1315400
pmb0854	Positive	518.32	184.07	517.317	C26H48NO7P	[M+H]+	-	--	LysoPC 18:3	Lipids	LPC	-	A	1559500	1454700	1430700	12130	503590	890110	2900500	3261400	2826200	420780	514270	301430	981950	1009500	1170000	4184100	2874500	1701100
Hmbn002692	Negative	517.16	175.04	518.164	C22H30O14	[M-H]-	-	--	6'-O-Feruloyl-D-sucrose	Phenolic acids	Phenolic acids	118230-77-6	B	152540	149830	154570	236860	353920	308350	29644	43121	48431	296890	301060	285640	28628	44968	29649	10407	1573.6	4919.8
pmp001251	Positive	520.34	184.07	519.332	C26H50NO7P	[M+H]+	-	--	LysoPC 18:2(2n isomer)	Lipids	LPC	-	A	13155000	12419000	12411000	1319900	6778500	11969000	24315000	26003000	21837000	8824000	9323200	7342200	10774000	11583000	12933000	11036000	10399000	7389200
pmp001273	Positive	520.34	184.07	519.332	C26H50NO7P	[M+H]+	-	--	LysoPC 18:2	Lipids	LPC	-	A	1592500	1604200	1355400	34121	400950	537580	1823300	1768200	1612100	398520	392220	242390	764840	827240	877100	5826000	4881700	2225900
Li512111	Negative	519.11	315.05	520.122	C24H24O13	[M-H]-	-	--	Isorhamnetin-3-O-(6''-acetylglucoside)	Flavonoids	Flavonols	-	B	12106	8024.3	7606.4	1228.2	4443.5	3958.5	2321.6	762.79	2885.6	11516	4891.7	12282	12483	11104	17608	1539.6	1831.4	17783
pmp001059	Positive	521.19	209.08	520.179	C22H32O14	[M+H]+	-	--	Genipin-1-O-(2''-O-apiosyl)glucoside	Terpenoids	Monoterpenoids	-	B	81753	79544	93247	9	9	26028	150290	258490	208860	20086	26152	15569	111430	75565	123360	15272	10661	23473
pmn001378	Negative	519.19	357.14	520.194	C26H32O11	[M-H]-	C17529	--	Pinoresinol-4-O-glucoside	Lignans and Coumarins	Lignans	41607-20-9	A	159920	137070	154420	41073	110330	110040	306700	336440	366630	173560	187000	303770	199070	141500	191340	70822	40573	161650
pmp001281	Positive	522.36	184.07	521.348	C26H52NO7P	[M+H]+	-	--	LysoPC 18:1	Lipids	LPC	-	A	3737700	3474100	3390700	15680	1080000	1608500	4781900	5149600	4054400	490410	734280	388350	1159200	1060100	1167700	17295000	14594000	4099000
Lmhp010190	Positive	522.36	184.07	521.348	C26H52NO7P	[M+H]+	-	--	LysoPC 18:1(2n isomer)	Lipids	LPC	-	A	8602200	8100700	7855100	95557	3045700	10161000	17304000	19088000	16260000	4948600	7213700	3225100	6326000	6135400	6853800	10799000	9491600	5032700
pmb3041	Negative	521.09	329.2	522.101	C23H22O14	[M-H]-	-	--	Tricin-7-O-saccharic acid	Flavonoids	Flavonoid	-	A	1047100	1112200	1050600	383210	1289800	1044100	783740	1104300	1167100	2083300	1874500	2080300	697250	1000300	1031900	49780	26182	123680
pmn001710	Negative	521.13	359.08	522.137	C24H26O13	[M-H]-	-	--	Rosmarinic acid-3'-O-glucoside	Phenolic acids	Phenolic acids	910028-78-3	B	46688	32243	23197	17271	51631	28687	30811	48409	27498	64607	62812	73238	26728	30975	34446	9	9	9
Lmmn002274	Negative	521.2	359.15	522.21	C26H34O11	[M-H]-	-	--	Isolariciresinol-9'-O-glucoside	Lignans and Coumarins	Lignans	63358-12-3	B	51536	47444	41502	17175	41501	38055	50486	71532	48601	47835	53913	50552	53925	36307	43061	9439.5	9	38203
HJN083	Negative	521.2	359.15	522.211	C26H34O11	[M-H]-	-	--	Lariciresinol-4'-O-glucoside	Lignans and Coumarins	Lignans	143663-00-7	B	21647	29713	30266	10727	42702	29168	28242	33128	27758	71525	58980	59976	20578	23728	21430	9	9	9
pmd0136	Positive	524.37	184.07	523.364	C26H54NO7P	[M+H]+	-	--	LysoPC 18:0(2n isomer)	Lipids	LPC	-	A	354660	305270	311330	9	20090	24929	24168	31010	29302	49706	31797	35490	68102	56914	66788	2297300	2306900	454120
mws0126	Positive	524.37	184.07	523.364	C26H54NO7P	[M+H]+	-	--	LysoPC 18:0	Lipids	LPC	19420-57-6	A	1615300	1432800	1326600	9043.5	120160	88224	122410	144770	166730	113360	94985	109070	205990	171730	219440	10971000	10034000	1013600
Lmtn003096	Negative	523.21	361.14	524.226	C26H36O11	[M-H]-	-	--	Secoisolariciresinol 4-O-glucoside	Lignans and Coumarins	Lignans	-	A	173680	170410	210580	59957	155990	171240	154380	203830	201070	173710	208960	185090	203860	210270	202060	170700	35907	224120
Lmjp003822	Positive	531.15	177.06	530.142	C26H26O12	[M+H]+	-	--	3,5-O-Dicaffeoylquinic Acid Methyl Ester	Phenolic acids	Phenolic acids	159934-13-1	B	16489	13175	18144	9	3860	11052	9132.6	11159	10713	1748.9	31130	2189.5	20815	6666.3	11567	19933	732.18	93491
Lmhp007598	Positive	534.36	184.07	533.348	C27H52NO7P	[M+H]+	-	--	LysoPC 19:2(2n isomer)	Lipids	LPC	-	B	9482.4	13501	11298	402.44	13222	11484	11820	10017	10853	13389	12106	16608	19790	16863	20791	2226.2	1913.9	1166.6
Lmhp007840	Positive	534.36	184.07	533.348	C27H52NO7P	[M+H]+	-	--	LysoPC 19:2	Lipids	LPC	-	B	6924.8	6754.8	7121.9	405.4	9136.7	5713.2	6678.1	4688.1	3938.1	9925.2	7689.6	13034	14015	6875.3	15110	1077.9	9	9
Lmdp004892	Positive	535.11	287.05	534.101	C24H22O14	[M+H]+	-	--	Kaempferol-3-O-(6''-malonyl)galactoside*	Flavonoids	Flavonols	-	A	1084900	1070300	1051300	175120	900450	918800	1047800	919450	979590	1937400	2002400	2861200	1056200	1155800	1205400	4904.4	6628.3	61491
Lmmp003817	Positive	535.11	287.05	534.101	C24H22O14	[M+H]+	-	--	Kaempferol-3-O-(6''-malonyl)glucoside*	Flavonoids	Flavonols	-	B	1151400	1076500	997730	163240	917150	902910	1017900	931470	959130	1964600	2043500	2770200	1078400	1117100	1162500	6218.9	8534.8	60305
pmp001110	Positive	535.14	517.13	534.137	C25H26O13	[M+H]+	-	--	Apigenin-6-C-xyloside-8-C-arabinoside	Flavonoids	Flavonoid carbonoside	-	B	49153	39039	42492	33004	50351	31427	28389	35723	35821	55287	60352	64330	39376	48719	42107	9	9	12793
Zmfn000481	Negative	535.04	323.03	536.044	C14H22N2O16P2	[M-H]-	C00190	--	Uridine-5'-Diphosphate-D-Xylose	Nucleotides and derivatives	Nucleotides and derivatives	3616-06-6	B	720560	612980	778510	5988.1	802070	584600	935280	971010	1012900	726680	786350	710120	483400	472320	429970	496080	266390	345730
pmb0824	Positive	537.1	177.4	536.153	C25H28O13	[M+H]+	-	--	Syringic acid-4-O-(6''-feruloyl)glucoside	Phenolic acids	Phenolic acids	-	B	9086.6	10306	9414.7	9	9	8616.8	20010	12543	20975	11543	11919	17544	13790	15183	18719	4178.1	4748.8	7789.9
pmn001375	Negative	535.18	373.13	536.189	C26H32O12	[M-H]-	-	--	1-Hydroxypinoresinol-1-O-Glucoside	Lignans and Coumarins	Lignans	81495-71-8	B	58764	67598	82556	54274	76868	70992	109160	112640	76931	64450	104940	96392	110590	122050	118310	20346	14746	31028
pmb2228	Positive	538.39	184.07	537.379	C27H56NO7P	[M+H]+	-	--	LysoPC 19:0	Lipids	LPC	108273-88-7	B	1024700	984350	987780	9	6317.6	21503	20504	42851	24788	53658	28336	80847	151620	131290	178160	7783600	5970300	207390
Lmdn001925	Negative	537.2	375.15	538.205	C26H34O12	[M-H]-	-	--	Olivil-4'-O-glucoside	Lignans and Coumarins	Lignans	76880-93-8	B	17165	18978	13139	7402.5	12660	11734	17013	28799	16765	11522	19888	16543	11303	14394	21999	9212.1	9	12070
pmd0147	Positive	548.37	184.07	547.364	C28H54NO7P	[M+H]+	-	--	LysoPC 20:2	Lipids	LPC	-	B	69442	67371	68251	9	5878	8742.7	20096	18914	18664	2990.2	3990.6	2589.8	6469.4	6836.5	6843.9	501930	476070	54039
pmd0146	Positive	548.37	184.07	547.364	C28H54NO7P	[M+H]+	-	--	LysoPC 20:2(2n isomer)	Lipids	LPC	-	B	26098	25143	23253	9	9	4596.2	4476.1	6358.3	4138.5	2666.5	2463.5	3763.4	6876.4	3792.9	6305.9	168210	173970	31232
pmb0608	Positive	549.12	301.4	548.117	C25H24O14	[M+H]+	-	--	Chrysoeriol-7-O-(6''-malonyl)glucoside	Flavonoids	Flavonoid	-	A	10521	9705.5	9568.7	453.23	2302.4	1905.9	5958.5	4404.2	12077	4541.5	3720.2	5796.1	21452	35025	23505	3660	2825.8	8847.9
Lmhp011549	Positive	550.39	184.07	549.379	C28H56NO7P	[M+H]+	-	--	LysoPC 20:1	Lipids	LPC	-	A	50736	47012	42323	9	2274.6	4935.5	6812.8	6501.4	5391.9	5935.6	4159.5	6929.3	7870.9	6136.4	8276.2	337990	376540	32385
Hmln002189	Negative	549.09	505.11	550.096	C24H22O15	[M-H]-	-	--	Quercetin-3-O-(6''-malonyl)galactoside	Flavonoids	Flavonols	-	B	20578	19953	18082	3094.6	7431.2	6909.2	10626	7734.5	9083.6	20703	17551	25874	46510	38479	35206	10604	16516	56511
pmp000589	Positive	551.1	303.05	550.096	C24H22O15	[M+H]+	-	--	Quercetin-7-O-(6''-malonyl)glucoside	Flavonoids	Flavonols	-	A	50110	44168	44525	5211.9	11728	19514	23518	22298	20739	34157	29470	52927	93938	83541	68909	25411	31292	176660
mws1138	Positive	551.15	303.04	550.143	C24H26N2O13	[M+H]+	C08540	--	Betanin (Betanidin-5-O-glucoside)	Alkaloids	Alkaloids	7659-95-2	B	308900	171970	214580	2982	17190	20554	4978.3	6432.6	5857	32937	34358	68417	115930	130370	84199	488970	785980	1036700
Lmmn002260	Negative	551.21	389.17	552.221	C27H36O12	[M-H]-	-	--	5'-Methoxyisolariciresinol-9'-O-glucoside	Lignans and Coumarins	Lignans	-	B	31121	41739	28623	5673	11767	8221.7	9203.2	20487	12475	38842	26330	30453	34577	63046	33324	34972	9367.5	132790
pma0702	Positive	558.28	207.07	557.274	C29H39N3O8	[M+H]+	C21170	--	N1,N8-Bis(sinapoyl)spermidine	Alkaloids	Phenolamine	-	B	15718	15692	18048	4267.9	5815.1	6589.8	7079.8	6387.2	11163	23553	12777	39906	28748	24009	29412	9	9	9
Rfmb25702	Negative	561.2	357.13	562.205	C28H34O12	[M-H]-	-	--	Pinoresinol-4-O-(6''-acetyl)glucoside	Lignans and Coumarins	Lignans	-	B	52919	47635	64388	31912	40684	43457	33060	51332	57618	122750	67147	194840	29446	41314	41601	9049.1	8195.5	118280
HJAP064	Positive	565.12	317.08	564.088	C25H24O15	[M+H]+	-	--	Isorhamnetin-3-O-(6''-malonylglucoside)	Flavonoids	Flavonoid	-	B	17942	18710	16271	3527.3	6873.7	8099.8	5729.3	6501.6	3756.9	16907	12306	29309	20675	30618	26771	6391.5	9222.2	54560
pmb2922	Negative	565.05	323.1	566.055	C15H24N2O17P2	[M-H]-	C00029	--	Uridine 5'-diphospho-D-glucose	Nucleotides and derivatives	Nucleotides and derivatives	133-89-1	A	4931600	5222800	5879100	4890.6	6542900	4382200	5618200	6973500	8632600	6435800	7610800	4925700	3156200	3072200	3294500	3708100	2191100	2727700
pme0430	Negative	575.12	285	576.127	C30H24O12	[M-H]-	-	--	Procyanidin A1	Tannins	Proanthocyanidins	103883-03-0	B	208330	207640	231750	9	9	7609.5	2528.7	2028.3	9	5585.8	7099.9	4082.3	18896	24901	26384	592330	443440	1111700
pme0432	Negative	575.12	285.01	576.127	C30H24O12	[M-H]-	C10237	--	Procyanidin A2	Tannins	Proanthocyanidins	41743-41-3	B	420450	572490	480460	9	9	9	9	9	9	4639.8	7664.2	17386	63183	69452	62782	1302700	1254300	2544700
mws0836	Negative	577.14	425.1	578.142	C30H26O12	[M-H]-	-	--	Procyanidin B1	Tannins	Proanthocyanidins	20315-25-7	B	27214	29307	26029	1888.3	77309	1508	7321.1	1978.8	338.9	2349.8	4345.3	4326.2	8088	1627.3	5676.9	83332	62269	100850
mws0047	Positive	579.17	271.07	578.164	C27H30O14	[M+H]+	C12627	--	Apigenin-7-O-neohesperidoside (Rhoifolin)	Flavonoids	Flavonoid	17306-46-6	B	54485	62003	61138	21512	12796	6469.3	5956.4	5110	4444.9	5043.4	20360	46887	9934.7	64179	145630	6498.2	5680.6	449090
pme0368	Positive	579.17	271.01	578.164	C27H30O14	[M+H]+	-	--	Apigenin-7-O-rutinoside (Isorhoifolin)	Flavonoids	Flavonoid	552-57-8	B	62815	53718	57039	21569	16354	5562.2	9315.1	4506.8	4547.7	4263.8	17185	43818	9581.4	60667	139860	9080.1	7244.2	457310
Lmlp007435	Positive	581.17	147.04	580.158	C30H28O12	[M+H]+	-	--	Isosalipurposide-6''-O-p-coumaric acid	Flavonoids	Chalcones	-	A	47595	51403	54961	2876.7	14999	27275	27975	20582	30020	34154	46115	40307	78093	98691	87930	53520	21356	73670
mws1066	Negative	579.17	271	580.179	C27H32O14	[M-H]-	C09793	--	Naringenin-7-O-Rutinoside(Narirutin)	Flavonoids	Dihydroflavone	14259-46-2	B	14387	14863	9950.8	1970.6	8930.8	3983.1	9	9	9	2983.5	37688	4010.4	10411	15799	14371	43823	1982.7	38487
pmb0492	Positive	584.28	325	583.268	C34H37N3O6	[M+H]+	-	--	N',N'',N'''-p-Coumaroyl-cinnamoyl-caffeoyl spermidine	Alkaloids	Phenolamine	-	B	258640	247930	264040	1624400	88400	167900	125460	153040	94430	179160	94882	319910	184540	186520	148540	95610	57130	178640
pmp001079	Positive	595.17	449.1	594.158	C27H30O15	[M+H]+	C12630	--	Luteolin-7-O-neohesperidoside (Lonicerin)	Flavonoids	Flavonoid	25694-72-8	A	50095	39966	48933	4438.9	22976	17177	130240	135560	133000	35452	39104	44154	10811	17864	19523	5682.6	9	6217.4
Lmsn002815	Negative	593.15	285.04	594.158	C27H30O15	[M-H]-	C21833	--	Kaempferol-3-O-rutinoside(Nicotiflorin)*	Flavonoids	Flavonoid	17650-84-9	A	268220	273860	314000	32034	162100	124740	889800	845780	739280	254270	232420	277340	67355	74638	75321	21478	14284	48317
Lmsp004670	Positive	595.17	287.06	594.158	C27H30O15	[M+H]+	-	--	Kaempferol-3-O-glucoside-7-O-rhamnoside	Flavonoids	Flavonols	-	A	1861000	1731400	1806800	263390	956690	711680	6348200	5546900	5498200	1539400	1640700	1940700	460500	671430	674720	192560	83468	343310
Lmjp002867	Positive	595.17	287.05	594.158	C27H30O15	[M+H]+	-	--	Kaempferol-3-O-neohesperidoside*	Flavonoids	Flavonols	32602-81-6	A	1931700	1908900	2114900	242800	961750	793450	6299300	5248200	5365900	1529500	1714600	2283400	502500	697040	619980	164410	73684	324350
Lmjp002596	Positive	597.14	303.05	596.138	C26H28O16	[M+H]+	C12637	--	Quercetin-3-O-sambubioside	Flavonoids	Flavonols	83048-35-5	A	942090	1001400	946330	5211.6	19590	18717	9467.6	5165.7	5857.8	40953	44982	80102	100120	114390	80308	3620300	4740400	5009300
Lmqn000780	Negative	606.08	384.98	607.082	C17H27N3O17P2	[M-H]-	C00043	Vancomycin resistance(ko01502);;Metabolic pathways(ko01100);;Amino sugar and nucleotide sugar metabolism(ko00520)	Uridine 5'-diphospho-N-acetylglucosamine	Alkaloids	Alkaloids	528-04-1	B	161540	156520	181190	9	214350	161460	189390	188230	202470	219270	255930	184710	117970	101200	90345	159610	65009	93446
mws0059	Negative	609.15	301	610.153	C27H30O16	[M-H]-	C05625	--	Quercetin-3-O-rutinoside (Rutin)	Flavonoids	Flavonols	153-18-4	A	2312500	2268400	2505100	33778	99588	99802	5499600	5003100	4319900	282070	345250	419650	768980	835950	649290	4702200	1544900	6795800
pmb0665	Positive	611.16	465.1	610.153	C27H30O16	[M+H]+	-	--	Orientin-7-O-glucoside	Flavonoids	Flavonoid carbonoside	-	B	189350	190210	210710	2787.8	14394	11773	494280	429970	444500	29507	33306	51648	72001	72963	71007	376040	135180	662340
Lmjp002461	Positive	611.16	303.05	610.153	C27H30O16	[M+H]+	-	--	Quercetin-3-O-neohesperidoside	Flavonoids	Flavonols	117611-67-3	A	176540	203380	221480	9	9	9	94388	68109	83709	7855.7	7819.4	15850	32994	20994	21229	763090	283640	1323200
mws4134	Negative	611.14	306.08	612.152	C20H32N6O12S2	[M-H]-	C00127	Glutathione metabolism(ko00480)	Oxiglutatione	Amino acids and derivatives	Amino acids and derivatives	27025-41-8	A	386760	394930	479720	173390	342690	673980	490370	520360	550090	452670	386880	452610	319730	320760	359780	396770	198140	165090
Lmyp003349	Positive	617.11	153.02	616.106	C28H24O16	[M+H]+	-	--	Quercetin-3-O-(6''-galloyl)glucoside	Flavonoids	Flavonols	56316-75-7	B	46314	51524	42530	3015.8	7920.3	17282	139730	96775	102930	10906	24699	17139	51475	12882	9773.9	44966	26435	92081
Lmyp003139	Positive	617.11	153.02	616.106	C28H24O16	[M+H]+	-	--	Quercetin-3-O-(6''-galloyl)galactoside	Flavonoids	Flavonols	53171-28-1	A	54938	45795	42070	2231.2	7201.3	12603	134760	103990	103720	7715.9	30749	16753	50876	13984	13083	38714	22221	92345
Lmtp003677	Positive	627.16	303.04	626.148	C27H30O17	[M+H]+	C12667	--	Quercetin-3-O-sophoroside (Baimaside)	Flavonoids	Flavonols	18609-17-1	B	4253300	4266500	4534400	39150	326190	245940	87779	81073	102980	1004700	727480	1797200	2261200	1923600	1486700	12326000	17002000	19587000
Lmhn002379	Negative	633.07	301	634.079	C27H22O18	[M-H]-	-	--	Strictinin	Tannins	Tannin	517-46-4	B	146980	122440	141580	9	118630	842830	82417	99615	99507	209710	159690	168400	34210	33915	30299	35510	31589	89910
Cmhn001271	Negative	633.08	301	634.08	C27H22O18	[M-H]-	-	--	Gemin D	Tannins	Tannin	84744-46-7	B	75598	81851	83449	9	95269	410850	80227	71764	97582	130330	99654	92512	24967	40975	30860	11900	10849	37250
pmn001622	Negative	633.07	275	634.081	C27H22O18	[M-H]-	-	--	1-O-Galloyl-4,6-(-)-hexahydroxydiphenoyl-D-glucose	Phenolic acids	Phenolic acids	126721-55-9	A	138750	129800	158840	3271.2	97502	1019900	96773	99426	99792	244330	193280	156270	31567	36523	26439	38323	42508	95650
Lmfn001062	Negative	635.09	169.01	636.096	C27H24O18	[M-H]-	-	--	2,4,6-Tri-O-galloyl-D-glucose	Tannins	Tannin	108043-99-8	B	35838	27054	34895	9	9	14834	44256	54054	71716	5934.6	16390	5409	13479	12652	47626	39694	18584	112920
Lmfn001209	Negative	635.09	169.01	636.096	C27H24O18	[M-H]-	C17458	--	1,3,6-Tri-O-galloyl-D-glucose	Tannins	Tannin	18483-17-5	B	78975	78452	68290	9	9	21619	149330	122680	194100	18447	18623	5009.2	22122	35182	139850	73556	61040	245930
Hmdp001663	Positive	637.1	153.01	636.097	C27H24O18	[M+H]+	C04360	--	1,2,6-Tri-O-galloyl-glucose	Tannins	Tannin	-	B	19201	14936	11435	5344.2	21434	93935	6686	15776	12868	14780	18026	13405	3614.2	8085.4	7210.5	2520.4	9	4912.3
Hmcp001578	Positive	641.17	479.11	640.163	C28H32O17	[M+H]+	-	--	Isorhamnetin-3,7-O-diglucoside	Flavonoids	Flavonols	6758-51-6	B	50754	52818	51384	6655.8	31186	34570	21908	15216	15241	68238	69654	93847	57739	66388	56437	63448	102760	151470
Lmsp003252	Positive	641.17	317.07	640.164	C28H32O17	[M+H]+	-	--	Isorhamnetin-3-O-sophoroside	Flavonoids	Flavonols	-	A	83113	94090	98809	10117	63439	48882	28906	24524	22256	109090	115710	156220	106890	110460	95782	82266	116930	188100
Hmln001302	Negative	649.07	169.01	650.076	C27H22O19	[M-H]-	-	--	Furosin	Tannins	Tannin	81552-37-6	B	17408	25225	20423	52681	16550	46351	24828	31558	35787	20756	36982	22453	13866	19431	17787	9	9	9
Lmsn015919	Negative	658.85	482.93	659.861	C6H18O24P6	[M-H]-	C01204	Phosphatidylinositol signaling system(ko04070);;Inositol phosphate metabolism(ko00562);;Metabolic pathways(ko01100)	Phytic acid	Organic acids	Organic acids	83-86-3	A	10813	9478.5	9805.6	9372.5	9488.4	10316	10082	8865.3	6708.4	8549.2	9061.7	8942.4	8561.2	8531.5	9405.7	9464.8	9642.9	8970.8
pmb0530	Positive	664.12	136.2	663.109	C21H27N7O14P2	[M+H]+	C00003	--	Nicotinic acid adenine dinucleotide	Nucleotides and derivatives	Nucleotides and derivatives	53-84-9	A	1028000	1372100	1404700	34769	1172600	1124200	1321000	1470400	1571500	1331200	1689400	1441100	1090500	1165500	1268300	739280	445170	701460
Lmqn000213	Negative	665.21	341.11	666.222	C24H42O21	[M-H]-	C01613	Galactose metabolism(ko00052)	Stachyose	Others	Saccharides and Alcohols	470-55-3	B	5780.1	3897.4	6533.9	8300.6	2270.3	4193.9	1783.7	4598.2	4974	5538.7	2936.5	2346.7	4703.6	6323.2	4202.2	6976.6	17677	4281.4
Lmhp008744	Positive	677.37	261.22	676.367	C33H56O14	[M+H]+	-	--	1-α-Linolenoyl-glycerol-2,3-di-O-glucoside	Lipids	Glycerol ester	-	B	33313	32231	20191	1264	22060	66870	16332	23923	17082	100980	35322	49757	34246	22532	24771	11555	8107.8	2453.3
Lmhp008513	Positive	677.37	261.22	676.367	C33H56O14	[M+H]+	-	--	2-α-Linolenoyl-glycerol-1,3-di-O-glucoside	Lipids	Glycerol ester	-	A	43747	52396	47540	4045.9	41010	70979	58106	82907	58114	48449	43810	60882	34120	42545	31909	6144.3	4387	1657.2
Lmhp009190	Positive	679.39	263.24	678.383	C33H58O14	[M+H]+	-	--	2-Linoleoylglycerol-1,3-di-O-glucoside	Lipids	Glycerol ester	-	A	78370	61732	67570	10589	78489	101560	70514	96769	48581	93379	84852	88893	71977	121900	48320	90297	9338.1	16774
Lmhp009384	Positive	679.39	263.24	678.383	C33H58O14	[M+H]+	-	--	1-Linoleoylglycerol-2,3-di-O-glucoside	Lipids	Glycerol ester	-	B	23241	21989	22829	3782.7	38679	82561	14730	17194	12185	40485	43610	54040	29762	36810	23097	16517	4984.6	6083
Lmmp003266	Positive	683.15	303.05	682.138	C29H30O19	[M+H]+	-	--	Quercetin-3-O-(2''-malonyl)glucoside-7-O-arabinoside	Flavonoids	Flavonols	-	B	184310	184190	207930	2122.5	20218	16900	4145	5801.9	6142.7	33313	41985	91326	124050	126290	95567	571080	870700	1002600
pmn001370	Negative	681.24	519.19	682.247	C32H42O16	[M-H]-	-	--	Pinoresinol-4,4'-O-di-O-glucoside	Lignans and Coumarins	Lignans	63902-38-5	B	41619	46625	39525	9768.9	28458	26308	38325	42971	34891	48345	47212	69242	36398	29258	38130	33863	25085	49169
pmn001368	Negative	699.25	537.2	700.258	C32H44O17	[M-H]-	-	--	Olivil-4,4'-Di-O-glucoside	Lignans and Coumarins	Lignans	-	B	20283	19917	25530	4560.1	16550	17575	27643	30334	13087	23259	17146	37391	23098	24469	28953	4719.9	2290.5	11051
Lmmp002995	Positive	713.15	303.06	712.149	C30H32O20	[M+H]+	-	--	Quercetin-7-O-(2''-malonyl)glucosyl-5-O-glucoside	Flavonoids	Flavonols	-	B	326240	354640	399580	8014.7	55744	43102	16966	20212	16000	169520	129950	309960	517960	473830	379350	763560	1022500	2044600
pme2651	Negative	742.1	620.1	743.075	C21H28N7O17P3	[M-H]-	C00006	--	NADP (Nicotinamide adenine dinucleotide phosphate)	Nucleotides and derivatives	Nucleotides and derivatives	53-59-8	B	101250	125800	116760	2635.1	120510	134010	184870	204580	202240	71533	130580	98555	89641	68915	111950	110980	80215	52209
Xmyp004945	Positive	757.22	287.06	756.211	C33H40O20	[M+H]+	-	--	Kaempferol-3-O-(6''-Rhamnosyl-2''-Glucosyl)Glucoside (Camelliaside A)	Flavonoids	Flavonoid	135095-52-2	B	17111	15305	20864	8140	88057	28458	8498.1	9346.7	14345	30200	39798	6321.3	3341.1	1977.2	7482.7	9	9	7414.6
Lmmp002755	Positive	773.21	303.05	772.206	C33H40O21	[M+H]+	-	--	Quercetin-7-O-rutinoside-4'-O-glucoside	Flavonoids	Flavonols	-	B	813130	696620	822320	9	7980.9	10646	8313.8	6871.6	7618.5	33879	28371	55859	123110	102680	67656	3830700	1196500	4510500
HJAP023	Positive	773.22	611.17	772.207	C33H40O21	[M+H]+	-	--	Kaempferol-6,8-di-C-glucoside-7-O-glucoside	Flavonoids	Flavonoid	-	B	13078	18843	13556	9	29165	12589	17163	20753	18572	23028	23708	24498	7836.6	16951	15398	9	9	9
pmn001635	Negative	951.07	933.1	952.082	C41H28O27	[M-H]-	C10230	--	Geraniin	Tannins	Tannin	60976-49-0	B	253890	208050	241510	2903.8	99172	904830	521230	423110	444630	181850	234030	141210	72194	79969	76687	46527	51604	206960

## Sheet: Table S3
Table S3 Total identified metabolites in S1 vs S2, S1 vs S3, S1 vs S4 and S1 vs S5 during seed development in R. communis.
#ID	Names	S1-1	S1-2	S1-3	S5-1	S5-2	S5-3	S1_vs_S5_log2FC	S1_vs_S5_Pvalue	S1_vs_S5_VIP	S1_vs_S5_(FC_1.5_Pvalue_0.05_VIP_1)_regulated	HMDB_taxonomy	KEGG_annotation	KEGG_pathway_annotation
pmb0782	Piperidine	0.0117743	0.0149409	0.0138258	0.00423436	0.00422169	0.00410306	-1.69065	0.0096288	1.39472	down	Piperidines	C01746	Tropane, piperidine and pyridine alkaloid biosynthesis(ko00960)
pme2292	Putrescine	0.00337122	0.00343389	0.0033803	0.00120665	0.00146765	0.00177372	-1.19527	0.00664711	1.39946	down	Organonitrogen compounds	C00134	ABC transporters(ko02010);;Tropane, piperidine and pyridine alkaloid biosynthesis(ko00960);;Arginine and proline metabolism(ko00330);;Glutathione metabolism(ko00480);;Biosynthesis of secondary metabolites(ko01110);;Metabolic pathways(ko01100)
Lmgn000188	D-Lactic Acid	1.15e-05	1.51e-05	1.15e-05	4.13e-06	5.26e-09	4.81e-09	-3.20028	0.00365081	1.35608	down	Hydroxy acids and derivatives	C00256	Vancomycin resistance(ko01502);;Pyruvate metabolism(ko00620);;Propanoate metabolism(ko00640);;Metabolic pathways(ko01100);;Biosynthesis of secondary metabolites(ko01110);;Fructose and mannose metabolism(ko00051);;Glycolysis / Gluconeogenesis(ko00010)
mws4052	1-Aminocyclopropane-1-carboxylic acid	0.00102192	0.00142503	0.00130642	0.000597792	0.000830305	0.000251099	-1.16042	0.0334174	1.22205	down	Carboxylic acids and derivatives	C01234	Cysteine and methionine metabolism(ko00270);;Metabolic pathways(ko01100);;Biosynthesis of secondary metabolites(ko01110)
Lmgn000219	Succinic semialdehyde	1.93e-05	1.83e-05	3.1e-05	4.98e-09	4.19e-06	3.13e-06	-3.2301	0.0288884	1.31084	down	Fatty Acyls	C00232	Alanine, aspartate and glutamate metabolism(ko00250);;Nicotinate and nicotinamide metabolism(ko00760);;Vitamin B6 metabolism(ko00750);;Tyrosine metabolism(ko00350);;Metabolic pathways(ko01100);;Butanoate metabolism(ko00650);;Carbon metabolism(ko01200)
ML10172161	Hydroxypyruvic acid*	4.05e-05	5e-05	5.5e-05	1.69e-05	1.53e-05	3.52e-05	-1.11212	0.0339859	1.22297	down	--	--	--
mws0601	Pyrrole-2-carboxylic acid	1.76e-05	1.93e-05	1.78e-05	4.98e-09	5.74e-06	3.87e-06	-2.50872	0.00750802	1.38171	down	--	--	--
pme0066	Guanidinoacetate	2.52e-05	1.69e-05	1.93e-05	7.14e-06	9.94e-06	3.54e-06	-1.57251	0.0136722	1.29496	down	Carboxylic acids and derivatives	C00581	Glycine, serine and threonine metabolism(ko00260);;Metabolic pathways(ko01100);;Arginine and proline metabolism(ko00330)
pmb1096	Indole	1.08e-05	1.61e-05	1.86e-05	5.47e-06	3.72e-06	7.85e-06	-1.41885	0.034828	1.24824	down	Indoles and derivatives	C00463	Biosynthesis of secondary metabolites(ko01110);;Metabolic pathways(ko01100);;Tryptophan metabolism(ko00380);;Phenylalanine, tyrosine and tryptophan biosynthesis(ko00400);;Benzoxazinoid biosynthesis(ko00402)
mws0256	L-Valine	0.0125518	0.0119904	0.011131	0.00528603	0.00530928	0.00414046	-1.27552	0.000254096	1.40419	down	Carboxylic acids and derivatives	C00183	Cyanoamino acid metabolism(ko00460);;Pantothenate and CoA biosynthesis(ko00770);;Glucosinolate biosynthesis(ko00966);;Biosynthesis of amino acids(ko01230);;ABC transporters(ko02010);;Biosynthesis of secondary metabolites(ko01110);;Metabolic pathways(ko01100);;Valine, leucine and isoleucine biosynthesis(ko00290);;Valine, leucine and isoleucine degradation(ko00280);;Aminoacyl-tRNA biosynthesis(ko00…
mws0191	Betaine	0.00101636	0.000929096	0.000749875	0.000327678	0.00040989	0.00037184	-1.28067	0.0150101	1.35718	down	Carboxylic acids and derivatives	C00719	ABC transporters(ko02010);;Metabolic pathways(ko01100);;Glycine, serine and threonine metabolism(ko00260)
mws0640	2-Hydroxy-2-methylbutyric acid	5.37e-06	8.73e-06	6.97e-06	4.98e-09	5.26e-09	4.81e-09	-10.4509	0.0185355	1.37079	down	--	--	--
pmp001287	N-Benzylmethylene isomethylamine	0.0229931	0.0305723	0.0288819	0.00559046	0.00537944	0.00603706	-2.27735	0.010493	1.39123	down	--	--	--
mws0194	Purine	6.55e-05	0.000142503	0.000106037	2.18e-06	5.26e-09	1.91e-05	-3.88173	0.040236	1.28551	down	--	--	--
mws0628	4-Hydroxybenzaldehyde	5.43e-05	5.05e-05	4.84e-05	2.56e-05	3.24e-05	2.46e-05	-0.891662	0.00217432	1.37711	down	Organooxygen compounds	C00633	Metabolic pathways(ko01100)
Zmyn002856	3-(Hydroxymethyl)phenol	1.42e-06	2.12e-06	2.86e-06	4.98e-09	5.26e-09	4.81e-09	-8.73126	0.036259	1.32412	down	--	--	--
pmb0785	Isoquinoline	0.000302132	0.0003459	0.00022672	0.000106274	0.0001	7.21e-06	-2.03481	0.00974612	1.3086	down	--	--	--
Rfmb319	Pipecolic acid*	0.0123852	0.0111743	0.0101936	0.00349265	0.00144426	0.0030773	-2.07439	0.000648939	1.39297	down	--	--	--
pma3649	5-Aminolevulinate	0.00132738	0.0011802	0.00130642	0.000214762	0.000209331	0.000262318	-2.47416	0.000643383	1.41534	down	Carboxylic acids and derivatives	C00430	ABC transporters(ko02010);;Glycine, serine and threonine metabolism(ko00260);;Biosynthesis of secondary metabolites(ko01110);;Metabolic pathways(ko01100);;Porphyrin and chlorophyll metabolism(ko00860)
mws0227	L-Leucine*	0.0044209	0.00452621	0.00454026	0.00164393	0.00164892	0.00167756	-1.44018	6.29e-05	1.42125	down	--	--	--
mws0258	L-Isoleucine*	0.00414876	0.00442576	0.00438208	0.00151108	0.00161383	0.00161345	-1.45123	0.000222517	1.41838	down	--	--	--
pme0274	6-Aminocaproic acid	0.000247704	0.000232902	0.00021266	4.33e-05	2.74e-05	5.13e-05	-2.50657	0.000220088	1.41004	down	Fatty Acyls	C02378	Metabolic pathways(ko01100)
pmp001198	6-Deoxyfagomine	0.0131072	0.0158197	0.0157591	0.0044779	0.00456083	0.00445567	-1.72746	0.00725798	1.40135	down	--	--	--
Lmbn001288	2-Hydroxy-2-methyl-3-oxobutanoic acid*	0.000638698	0.000734488	0.00112481	0.000101292	5.02e-05	0.000307196	-2.44528	0.0266312	1.27348	down	--	--	--
mws0473	2-Methylsuccinic acid*	0.00744222	0.00866319	0.0124198	0.00122326	0.000666583	0.00337114	-2.43883	0.0185534	1.30012	down	--	--	--
Lmbn001364	4-Hydroxy-2-Oxopentanoic Acid*	0.000616483	0.0007031	0.00106623	9.08e-05	5.06e-05	0.000313607	-2.39067	0.0237548	1.27166	down	--	--	--
pme0243	Glutaric acid	0.000249925	0.00048652	0.000431764	4.94e-05	5.32e-05	4.97e-05	-2.94016	0.0417712	1.31013	down	Carboxylic acids and derivatives	C00489	Lysine degradation(ko00310);;Fatty acid degradation(ko00071)
Lmmn002164	Monomethyl succinate*	0.00040599	0.00045827	0.000708866	6.03e-05	2.89e-05	0.000174167	-2.57839	0.0268598	1.28425	down	--	--	--
pme3034	Ethylmalonic acid	1.1e-05	2.08e-05	1.96e-05	4.98e-09	5.26e-09	4.81e-09	-11.7377	0.0310552	1.3377	down	--	--	--
Lmmn000806	Dimethylmalonic acid*	0.000666468	0.00078471	0.00115996	0.000121219	5.32e-05	0.00032536	-2.38546	0.0237954	1.27979	down	--	--	--
mws0341	2-Hydroxyisocaproic acid	0.000572051	0.000721933	0.000978353	0.000493732	0.00031458	0.000181646	-1.19874	0.0494846	1.16975	down	--	--	--
HJKP000649	N-benzylformamide	0.00151066	0.00169497	0.00145288	0.000719564	0.000660736	0.000828092	-1.07687	0.00137876	1.38973	down	--	--	--
mws0889	D-Threonic Acid	0.0038433	0.00398005	0.00237851	0.000297789	0.000182433	0.000263921	-3.77711	0.0249996	1.35202	down	--	--	--
Hmgn001653	Protocatechualdehyde*	0.00147734	0.0018833	0.00135329	0.000218083	0.000198806	0.000999053	-1.73517	0.0323156	1.2375	down	--	--	--
Lmbn001981	2,5-Dihydroxybenzaldehyde*	0.0012774	0.00145642	0.00130642	0.00015443	0.0001263	0.00084412	-1.84471	0.0471872	1.27093	down	--	--	--
pme2828	4-Nitrophenol	0.0088307	0.0148781	0.0161692	0.0183766	0.0264294	0.026125	0.830824	0.0418952	1.18499	up	--	--	--
pmb0764	4-Methyl-5-thiazoleethanol	6.89e-05	6.91e-05	5.92e-05	2.12e-05	2.11e-05	2.27e-05	-1.60006	0.00460232	1.40593	down	Azoles	C04294	Metabolic pathways(ko01100);;Thiamine metabolism(ko00730)
pme0295	4-Acetamidobutyric acid	0.000529842	0.000878875	0.000826034	9.08e-05	3.65e-05	0.000147454	-3.0241	0.0196765	1.34355	down	Carboxylic acids and derivatives	C02946	Metabolic pathways(ko01100);;Arginine and proline metabolism(ko00330)
Lmgn000224	2-Methyl-3-oxosuccinic acid	1.28e-05	1.34e-05	8.73e-06	1.58e-06	3.01e-06	3.67e-06	-2.07943	0.0150879	1.33738	down	--	--	--
mws0924	2-Methylglutaric acid*	0.000705345	0.000935374	0.000966636	0.000295021	0.000180679	0.00047602	-1.45398	0.00981552	1.3049	down	--	--	--
mws0208	Adipic Acid*	0.000833085	0.00123043	0.00114825	0.000379708	0.000233304	0.000593021	-1.41309	0.0145422	1.28223	down	--	--	--
Lmbn001609	2-Acetyl-2-Hydroxybutanoic Acid	2.98e-05	3.13e-05	3.39e-05	1.47e-05	1.32e-05	2.41e-05	-0.867725	0.0403557	1.2676	down	--	--	--
Wmzn000227	2,2-Dimethylsuccinic acid	0.000510403	0.0007031	0.000558306	0.000193729	0.000155536	0.000166687	-1.77991	0.0157873	1.36924	down	--	--	--
Lmbn001676	3-Hydroxy-3-Methyl-2-Oxopentanoic Acid	5.39e-05	9.42e-05	9.55e-05	2.97e-05	2.03e-05	4.65e-05	-1.33392	0.0489373	1.19744	down	--	--	--
Zmyn000247	2-Hydroxyglutaric Acid*	0.000154398	0.000179542	0.000176924	0.000102953	8.71e-05	7.37e-05	-0.953474	0.0021184	1.37058	down	--	--	--
ML10171848	D-Arabinono-1,4-lactone	4.65e-05	6.23e-05	5.74e-05	2.68e-05	2.91e-05	1.96e-05	-1.13831	0.00879758	1.33831	down	--	--	--
pmb2826	L-Citramalic acid	2.14e-05	2.84e-05	2.58e-05	1.3e-05	9.65e-06	1.72e-05	-0.925629	0.016341	1.27104	down	--	C02614	C5-Branched dibasic acid metabolism(ko00660);;Metabolic pathways(ko01100)
Lmbn000216	3-Methylmalic acid*	0.00016384	0.000148781	0.00019157	8.8e-05	2.24e-05	4.5e-05	-1.69761	0.0106166	1.32533	down	--	--	--
pme1210	L-Methionine	0.00508737	0.00272451	0.00317525	0.00658678	0.00748444	0.00726584	0.957546	0.0293681	1.29931	up	Carboxylic acids and derivatives	C00073	Biosynthesis of secondary metabolites(ko01110);;Metabolic pathways(ko01100);;Glucosinolate biosynthesis(ko00966);;Aminoacyl-tRNA biosynthesis(ko00970);;Biosynthesis of amino acids(ko01230);;Cysteine and methionine metabolism(ko00270);;2-Oxocarboxylic acid metabolism(ko01210)
mws0847	1-Methyladenine	9.72e-05	5.06e-05	6.39e-05	0.000144466	0.000160799	0.000158139	1.1306	0.0169393	1.34281	up	--	--	--
Zmgn000173	D-Ribose	0.000233264	0.000231646	0.000235508	1.89e-05	1.5e-05	2.06e-05	-3.68325	2.57e-07	1.4216	down	Organooxygen compounds	C00121	Pentose phosphate pathway(ko00030);;ABC transporters(ko02010)
mws1499	D-Arabinose	0.000326569	0.000219719	0.000173409	4.37e-05	9.18e-05	5.23e-05	-1.93837	0.0483444	1.25087	down	--	--	--
pma0675	o-Anisic acid	3.53e-06	5.65e-09	5.35e-06	8.97e-05	6.72e-05	8.55e-05	4.76956	0.00568272	1.39797	up	--	--	--
Lmyp004084	Perillyl alcohol	5.72e-06	6.72e-06	7.15e-06	4.98e-09	5.26e-09	4.81e-09	-10.3455	0.00416957	1.41013	down	Prenol lipids	C02452	Biosynthesis of secondary metabolites(ko01110);;Monoterpenoid biosynthesis(ko00902);;Limonene and pinene degradation(ko00903)
mws0444	3-Aminosalicylic acid	1.67e-05	1.29e-05	1.1e-05	5.39e-06	7.02e-06	4.16e-06	-1.28935	0.0249636	1.2871	down	--	--	--
pme3382	N-Acetyl-L-threonine	0.000155509	0.000219091	0.000169894	1.83e-05	2.41e-05	3.88e-05	-2.74444	0.0097311	1.3751	down	--	--	--
mws1320	Tryptophol	2.2e-06	3.04e-06	2.02e-06	7.36e-07	4.58e-07	1.7e-07	-2.40966	0.0115973	1.33896	down	Indoles and derivatives	C00955	Tryptophan metabolism(ko00380)
Lmbp000123	L-Homomethionine	0.00727561	0.0097304	0.0084361	0.000205353	0.000506954	0.000251633	-4.72213	0.00670456	1.40051	down	Carboxylic acids and derivatives	C17213	2-Oxocarboxylic acid metabolism(ko01210);;Biosynthesis of secondary metabolites(ko01110);;Glucosinolate biosynthesis(ko00966)
Lmbn002648	α-Hydroxycinnamic Acid*	0.00323237	0.00148153	0.00252497	0.000263471	6.9e-05	0.000230263	-3.68525	0.046706	1.29151	down	--	--	--
pme0021	L-Phenylalanine	0.00112744	0.00150664	0.00142359	0.000267346	0.000247922	0.000291702	-2.33007	0.010391	1.39058	down	Carboxylic acids and derivatives	C00079	2-Oxocarboxylic acid metabolism(ko01210);;Phenylpropanoid biosynthesis(ko00940);;Phenylalanine, tyrosine and tryptophan biosynthesis(ko00400);;Aminoacyl-tRNA biosynthesis(ko00970);;Biosynthesis of secondary metabolites(ko01110);;Metabolic pathways(ko01100);;ABC transporters(ko02010);;Phenylalanine metabolism(ko00360);;Tropane, piperidine and pyridine alkaloid biosynthesis(ko00960);;Biosynthesis o…
pmc0274	6-Methylmercaptopurine	0.00760884	0.0102954	0.00954919	0.00173249	0.00171908	0.0018592	-2.36999	0.0113732	1.38954	down	--	--	--
mws0344	D-Xylonic acid	0.000733115	0.000585707	0.000925627	0.000108488	4.07e-05	0.000233469	-2.55225	0.010231	1.3347	down	--	--	--
pme2801	7-Methylxanthine	1.29e-05	1.17e-05	1.19e-05	2.94e-06	2.6e-06	3.03e-06	-2.09239	0.000579949	1.41664	down	Imidazopyrimidines	C16353	Metabolic pathways(ko01100);;Biosynthesis of secondary metabolites(ko01110);;Caffeine metabolism(ko00232)
mws0467	3-(4-Hydroxyphenyl)-propionic acid	4.98e-05	4.73e-05	8.32e-05	8.47e-06	5.26e-09	4.81e-09	-4.41028	0.0324155	1.31381	down	--	--	--
Lmrn003000	2-Hydroxy-3-phenylpropanoic acid	3.08e-05	4.88e-05	5.52e-05	4.98e-09	1.3e-06	2.14e-06	-5.28742	0.0259192	1.34841	down	--	--	--
pmn001681	1-(4-Methoxyphenyl)-1-propanol	1.47e-05	1.6e-05	1.42e-05	9.02e-06	9.47e-06	6.95e-06	-0.819818	0.00362073	1.3665	down	--	--	--
pme0181	3-Methyl-L-Histidine	0.000401547	0.000375405	0.000479217	0.000159965	0.000149689	0.000133029	-1.50469	0.00951122	1.38395	down	Carboxylic acids and derivatives	C01152	Histidine metabolism(ko00340)
mws0154	Shikimic acid	0.000688683	0.000431276	0.000849468	3.55e-06	6.9e-06	1.79e-05	-6.11853	0.033511	1.33024	down	Organooxygen compounds	C00493	Metabolic pathways(ko01100);;Biosynthesis of secondary metabolites(ko01110);;Biosynthesis of amino acids(ko01230);;Phenylalanine, tyrosine and tryptophan biosynthesis(ko00400)
mws0260	L-Arginine	0.0131627	0.0146898	0.013943	0.00489304	0.00373637	0.00742612	-1.38028	0.00808414	1.37051	down	Carboxylic acids and derivatives	C00062	Aminoacyl-tRNA biosynthesis(ko00970);;Metabolic pathways(ko01100);;Biosynthesis of secondary metabolites(ko01110);;D-Arginine and D-ornithine metabolism(ko00472);;Biosynthesis of amino acids(ko01230);;Arginine and proline metabolism(ko00330);;Arginine biosynthesis(ko00220);;ABC transporters(ko02010);;Monobactam biosynthesis(ko00261)
pme2559	N-Acetyl-L-Aspartic Acid	0.000134404	0.000214069	0.000149389	1.36e-05	1.8e-05	3.69e-05	-2.86184	0.0209658	1.33905	down	Carboxylic acids and derivatives	C01042	Alanine, aspartate and glutamate metabolism(ko00250);;Metabolic pathways(ko01100)
pme1651	Indole 3-acetic acid (IAA)	0.00402102	0.00451365	0.0029995	0.00141699	0.00138579	9.24e-05	-1.99418	0.00992623	1.30659	down	--	--	--
pme3140	6-Hydroxy-4-methylcoumarin	2.07e-05	2.56e-05	3.95e-05	4.98e-09	5.18e-06	7.11e-06	-2.80266	0.0361047	1.27438	down	--	--	--
Zmgn001448	2-Propylmalic Acid*	0.000644252	0.000885152	0.000919769	4.32e-05	3.41e-05	2.4e-05	-4.59629	0.0117797	1.38838	down	--	--	--
Lmbn001754	3-Isopropylmalic Acid*	0.000644252	0.000947929	0.00100179	4.14e-05	2.72e-05	2.3e-05	-4.82422	0.0171424	1.37398	down	--	--	--
pmb3101	2-Isopropylmalic Acid	0.000616483	0.000872597	0.000902194	2.87e-05	3.65e-05	1.84e-05	-4.83821	0.0133932	1.38395	down	Fatty Acyls	C02504	Pyruvate metabolism(ko00620);;2-Oxocarboxylic acid metabolism(ko01210);;Biosynthesis of secondary metabolites(ko01110);;Valine, leucine and isoleucine biosynthesis(ko00290);;Metabolic pathways(ko01100);;Biosynthesis of amino acids(ko01230)
pmb0774	N-Hydroxytryptamine*	0.000289358	0.00288145	0.00332171	0.0929898	0.0923861	0.080138	5.35386	0.00153509	1.41416	up	--	--	--
pme2024	Serotonin*	0.000376554	0.00367244	0.00414775	0.101292	0.0912166	0.0881518	5.09763	0.000891449	1.41498	up	--	--	--
pmb0468	N-Formyl-L-Methionine	1.7e-05	0.000161964	0.000176338	0.00697424	0.0111682	0.00614391	6.09498	0.0358371	1.32559	up	Carboxylic acids and derivatives	C03145	Cysteine and methionine metabolism(ko00270)
pmb2795	4-Methoxycinnamic acid*	1.28e-05	9.79e-06	1.69e-05	5.19e-06	2.01e-06	5.56e-06	-1.63071	0.0299103	1.25958	down	--	--	--
mws1195	p-Coumaric acid methyl ester*	2.99e-05	2.73e-05	3.53e-05	8.03e-06	2.04e-06	7.8e-06	-2.37235	0.00140452	1.38152	down	--	--	--
pmf0138	D-Mannose*	0.0113855	0.00903985	0.0108966	0.00128968	0.00268972	0.00176304	-2.44744	0.0014606	1.39512	down	--	--	--
pme0516	Inositol	0.000477635	0.000308234	0.000408916	0.000797056	0.000571858	0.000593021	0.715525	0.0494139	1.17068	up	Organooxygen compounds	C00137	Metabolic pathways(ko01100);;Inositol phosphate metabolism(ko00562);;Galactose metabolism(ko00052);;ABC transporters(ko02010);;Ascorbate and aldarate metabolism(ko00053);;Phosphatidylinositol signaling system(ko04070)
mws4170	D-Glucose*	0.012774	0.00853764	0.00972494	0.00172142	0.00268972	0.00192865	-2.29146	0.0183924	1.35553	down	--	--	--
pmf0139	D-Galactose*	0.00888624	0.0060454	0.0069715	0.00101846	0.00215762	0.00128755	-2.29485	0.0109207	1.35664	down	--	--	--
mws1164	D-Fructose*	0.0124407	0.00885152	0.0109552	0.00178784	0.00290022	0.00196605	-2.27687	0.00893353	1.37635	down	--	--	--
mws0250	L-Tyrosine	0.00189388	0.00199002	0.00182196	0.000952039	0.000824458	0.000966998	-1.05643	0.000123674	1.40948	down	Carboxylic acids and derivatives	C00082	Glucosinolate biosynthesis(ko00966);;Phenylalanine metabolism(ko00360);;Isoquinoline alkaloid biosynthesis(ko00950);;Thiamine metabolism(ko00730);;Biosynthesis of secondary metabolites(ko01110);;Aminoacyl-tRNA biosynthesis(ko00970);;Cyanoamino acid metabolism(ko00460);;Tyrosine metabolism(ko00350);;Biosynthesis of amino acids(ko01230);;Monobactam biosynthesis(ko00261);;Metabolic pathways(ko01100)…
Hmtn001288	Methyl 2,4-dihydroxyphenylacetate	2.17e-05	3.69e-05	3.75e-05	5.47e-06	5.26e-06	8.92e-06	-2.29053	0.0332034	1.31263	down	--	--	--
Lmrn001951	(S)-2-Hydroxy-3-(4-Hydroxyphenyl)Propanoic Acid	2.27e-05	4.03e-05	4.01e-05	4.95e-06	3.31e-06	4.82e-06	-2.97824	0.0350871	1.32436	down	--	--	--
pme0137	N-Acetyl-L-Glutamine	0.000605375	0.000531091	0.000391341	4.98e-09	3.65e-05	4.81e-09	-5.38756	0.0130704	1.37675	down	--	--	--
pme0122	N6-Acetyl-L-lysine	0.000660914	0.00102954	0.000609274	0.000150001	0.000132732	0.000198208	-2.25753	0.0418775	1.30087	down	Carboxylic acids and derivatives	C02727	Lysine degradation(ko00310)
Zmjp000182	N-Monomethyl-L-arginine	0.00128295	0.0016322	0.00142945	0.000457753	0.000402874	0.000854805	-1.34065	0.00964979	1.31924	down	--	--	--
pme3388	Homoarginine	0.000222156	0.000249852	0.000266557	9.63e-05	9.71e-05	0.000145851	-1.12248	0.00370618	1.35513	down	--	--	--
pme0143	Methyl indole-3-acetate	1.48e-05	2.51e-05	1.52e-05	6.81e-06	5.59e-06	8.44e-07	-2.05877	0.0338472	1.24962	down	--	--	--
mws0193	L-Homocitrulline	6.22e-05	5.91e-05	7.21e-05	6.7e-06	8.19e-06	1.04e-05	-2.93381	0.00289646	1.40673	down	--	--	--
mws0281	Citric Acid	0.0101081	0.0132459	0.011131	0.00347051	0.0026371	0.00705214	-1.38983	0.0161097	1.28961	down	Carboxylic acids and derivatives	C00158	Alanine, aspartate and glutamate metabolism(ko00250);;Citrate cycle (TCA cycle)(ko00020);;Carbon metabolism(ko01200);;Biosynthesis of amino acids(ko01230);;2-Oxocarboxylic acid metabolism(ko01210);;Glyoxylate and dicarboxylate metabolism(ko00630);;Biosynthesis of secondary metabolites(ko01110);;Metabolic pathways(ko01100)
Zmyn000453	Isocitric Acid	0.00286581	0.00398005	0.00311667	0.0014502	0.00157875	0.00229195	-0.904843	0.0247099	1.24277	down	Carboxylic acids and derivatives	C00311	Carbon metabolism(ko01200);;Biosynthesis of amino acids(ko01230);;Biosynthesis of secondary metabolites(ko01110);;Metabolic pathways(ko01100);;2-Oxocarboxylic acid metabolism(ko01210);;Citrate cycle (TCA cycle)(ko00020);;Glyoxylate and dicarboxylate metabolism(ko00630)
pme2993	Scopoletin (7-Hydroxy-5-methoxycoumarin)	2.95e-05	3.34e-05	2.91e-05	1.11e-05	4.04e-06	1.5e-05	-1.61335	0.0126063	1.34766	down	--	--	--
mws0277	Quinic Acid	0.00525399	0.00759599	0.00597557	0.00313287	0.00323351	0.00386265	-0.880022	0.0426321	1.26649	down	--	C00296	Phenylalanine, tyrosine and tryptophan biosynthesis(ko00400)
pme3705	D-Glucoronic acid*	0.000264921	0.000295679	0.000185125	0.000131736	0.000108174	9.83e-05	-1.14072	0.0443965	1.26991	down	--	--	--
pme0422	Isoferulic Acid*	0.00794207	0.00916541	0.0106623	9.96e-05	1.91e-05	0.000870833	-4.81055	0.00392248	1.39747	down	--	--	--
mws0014	Ferulic acid*	0.0182723	0.0214697	0.0218518	0.000274541	6.37e-05	0.0021103	-4.65277	0.00045485	1.40919	down	--	--	--
mws0027	Syringic acid	2.66e-05	3.1e-05	1.97e-05	7.75e-06	4.63e-06	1.4e-05	-1.55255	0.0175277	1.26885	down	--	--	--
pmb2497	4-Hydroxy-3-methoxymandelate	0.000117187	0.000156314	9.78e-05	1.04e-05	1.63e-06	4.03e-05	-2.82729	0.0096645	1.32336	down	Phenols	C05584	Tyrosine metabolism(ko00350);;Metabolic pathways(ko01100)
pmb2640	Dodecanoic acid (Lauric acid)	7.33e-05	8.35e-05	7.21e-05	3.93e-05	3.34e-05	5.24e-05	-0.871435	0.0100925	1.32522	down	--	--	--
mws0282	L-Tryptophan	0.00999702	0.0134342	0.0124784	0.00341516	0.00363112	0.00408169	-1.69018	0.0126413	1.37837	down	Indoles and derivatives	C00078	Glycine, serine and threonine metabolism(ko00260);;Biosynthesis of amino acids(ko01230);;Glucosinolate biosynthesis(ko00966);;2-Oxocarboxylic acid metabolism(ko01210);;Biosynthesis of secondary metabolites(ko01110);;Metabolic pathways(ko01100);;Tryptophan metabolism(ko00380);;Phenylalanine, tyrosine and tryptophan biosynthesis(ko00400);;Aminoacyl-tRNA biosynthesis(ko00970);;Indole alkaloid biosyn…
pmb0818	Methoxyindoleacetic acid	0.000616483	0.000872597	0.000884618	0.000192068	0.000180679	0.000261784	-1.90337	0.0159923	1.35627	down	Indoles and derivatives	C05660	Tryptophan metabolism(ko00380)
mws1014	Fraxetin (7,8-Dihydroxy-6-methoxycoumarin)	0.000188833	0.000302584	0.000227892	2.2e-05	7.37e-06	2.83e-05	-3.64237	0.0192968	1.35927	down	--	--	--
Zmyn000108	D-Saccharic acid*	0.00161063	0.00121787	0.0017458	0.000325464	5.26e-09	0.00035047	-2.75859	0.00370839	1.36258	down	--	--	--
Hmcn000192	Sedoheptulose	0.000788653	0.000418093	0.000691291	6.97e-05	5.26e-09	0.000138906	-3.18533	0.0257819	1.31092	down	Organooxygen compounds	C02076	Carbon fixation in photosynthetic organisms(ko00710)
pme0109	Methyldopa	0.000382108	0.00022223	0.000241952	1.69e-05	1.03e-05	3.94e-05	-3.66634	0.0322711	1.3226	down	--	--	--
mws1337	D-Pantothenic Acid	0.00425429	0.00684267	0.00720583	0.000419561	0.000255524	0.00245222	-2.54907	0.0143138	1.2897	down	Alcohols and polyols	C00864	beta-Alanine metabolism(ko00410);;Biosynthesis of secondary metabolites(ko01110);;Metabolic pathways(ko01100);;Pantothenate and CoA biosynthesis(ko00770)
pmp000284	Fraxidin (8-Hydroxy-6,7-dimethoxycoumarin)	1.23e-05	9.17e-06	1.69e-05	2.45e-06	4.68e-07	3.14e-06	-2.66346	0.0292933	1.30097	down	--	--	--
mws1639	Isofraxidin	3.58e-05	2.99e-05	5.01e-05	6.42e-06	2.92e-06	7e-06	-2.82532	0.0268588	1.33367	down	--	--	--
pmf0388	Dehydrovomifoliol	9.22e-06	7.03e-06	6.85e-06	2.04e-06	1.41e-06	4.81e-09	-2.74314	0.00301089	1.36479	down	--	--	--
mws0520	N-Acetyl-L-tyrosine	0.000300466	0.000318278	0.000259527	5.26e-06	6.37e-06	1.54e-05	-5.02236	0.00290173	1.41078	down	--	--	--
Hmlp006964	5,6,7-Trimethoxycoumarin	0.000270475	0.000190841	0.00040833	8.25e-06	1.02e-05	9.14e-06	-4.97993	0.0475866	1.29512	down	--	--	--
mws4176	L-Alanyl-L-Phenylalanine	0.000237151	0.000142503	0.000210902	6.97e-05	5.96e-05	7.21e-05	-1.55124	0.0420071	1.30163	down	--	--	--
Lmzn001925	3,4'-Dihydroxy-3'-methoxybenzenepentanoic acid	0.000208271	0.000396121	0.000320454	1.09e-05	5.26e-09	0.000109522	-2.941	0.0199996	1.27938	down	--	--	--
pme1184	2'-Deoxyguanosine	0.00065536	0.000618351	0.00041829	3.19e-05	3.59e-05	5.72e-05	-3.75932	0.0183723	1.36765	down	Purine nucleosides	C00330	Metabolic pathways(ko01100);;Purine metabolism(ko00230)
pmp000087	2-Feruloyl-sn-glycerol	2.83e-05	3.17e-05	3.05e-05	4.98e-09	5.26e-09	1.67e-05	-2.43606	0.0438998	1.28906	down	--	--	--
pmp000086	1-Feruloyl-sn-glycerol	1.27e-05	1.56e-05	1.18e-05	4.98e-09	5.26e-09	2.63e-06	-3.92457	0.00142024	1.38378	down	--	--	--
Lmxn015337	Methyl palmitate	2.74e-06	2.18e-06	3e-06	1.33e-06	1.56e-06	1.55e-06	-0.834044	0.0313955	1.30304	down	--	--	--
Lmhn002926	p-Coumaroylmalic acid	1.04e-05	1.1e-05	1.22e-05	7.25e-07	1.99e-06	6.57e-06	-1.85803	0.0352396	1.29003	down	--	--	--
Lmyn007883	9,16-Dihydroxypalmitic acid	2.97e-05	2.48e-05	3.7e-05	5.4e-06	6.84e-06	9.35e-06	-2.08197	0.0150917	1.35333	down	--	--	--
mws0054	Catechin	2.52e-06	0.000131203	8.96e-05	0.00264578	0.00212254	0.00359552	5.22677	0.0236001	1.3555	up	Flavonoids	C09727	Flavonoid biosynthesis(ko00941);;Biosynthesis of secondary metabolites(ko01110)
Zmyn004714	Ricinoleic acid	0.00190499	0.00154431	0.00168136	0.00515872	0.00561333	0.00603706	1.71203	0.00137805	1.40926	up	--	--	--
pmf0297	1-Eicosanol	0.00226599	0.00173264	0.00195671	0.00653143	0.00730903	0.00747954	1.83995	0.00054015	1.41145	up	--	--	--
pmp000548	Pratensein	2.33e-06	2.92e-06	1.6e-06	4.98e-09	5.26e-09	4.81e-09	-8.82903	0.0269672	1.34823	down	Isoflavonoids	C10520	Isoflavonoid biosynthesis(ko00943)
Cmsp004086	Dihydrokaempferide	2.3e-05	2.93e-05	2.33e-05	5.76e-05	7.08e-05	9.46e-05	1.5593	0.0411983	1.30074	up	--	--	--
mws0044	Dihydroquercetin(Taxifolin)	1.49e-05	0.000205908	0.000235508	0.00391332	0.00446728	0.00544938	4.9215	0.00876662	1.39499	up	--	--	--
pme1086	Glutathione reduced form	4.85e-06	6.72e-05	6.56e-05	0.000553511	0.0002947	0.000533185	3.32722	0.0317591	1.31229	up	--	--	--
mws0636	L-Phenylalanyl-L-phenylalanine	4.6e-05	5.19e-05	4.39e-05	7.36e-06	8.24e-06	1.03e-05	-2.45285	0.00149978	1.40938	down	--	--	--
Lmbn009747	Ricinoleic acid methyl ester	0.000131627	0.000127437	0.000133572	0.00846871	0.0116944	0.0178975	6.59896	0.0452816	1.30479	up	--	--	--
pme3100	Phytanic acid	1.2e-05	1.57e-05	1.44e-05	0.00101846	0.00131562	0.00202482	6.69392	0.0404438	1.31666	up	--	--	--
Lmbn007891	Hydroxy ricinoleic acid	6.22e-05	2.13e-05	3.37e-05	0.00478787	0.0067243	0.00972341	7.50095	0.0391615	1.3201	up	--	--	--
Lmbn005487	12,13-DHOME; (9Z)-12,13-Dihydroxyoctadec-9-enoic acid	1.43e-05	1.19e-05	1.15e-05	8.25e-06	7.25e-06	8.87e-06	-0.631163	0.0203737	1.29659	down	--	--	--
Lmbn005822	9,10-DHOME; (12Z)-9,10-Dihydroxyoctadec-12-enoic acid	7.05e-06	3.61e-06	6.8e-06	4.98e-07	5.82e-07	2.33e-07	-3.73375	0.0387672	1.31381	down	--	--	--
Lmfp001509	1-O-Galloyl-rhamnose	7.22e-06	8.98e-06	7.85e-06	4.98e-09	5.26e-09	4.81e-09	-10.6417	0.00409036	1.41039	down	--	--	--
Lmsp009013	4',6-Dihydroxy-5,7-dimethoxyflavanone	4.04e-06	4.77e-06	5.98e-06	4.98e-09	5.26e-09	4.81e-09	-9.93986	0.0129122	1.38589	down	--	--	--
Lmqn000351	Rutinose	0.000184389	0.000128065	0.000123612	1.05e-05	2.01e-05	1.51e-05	-3.25443	0.0201249	1.3599	down	--	--	--
Zmhn001883	Vanillic acid-4-O-glucoside	5e-09	5.65e-09	3.66e-06	2.35e-05	3.34e-05	3.92e-05	4.71261	0.0161112	1.36233	up	--	--	--
Lmsn000381	D-Maltose*	0.000849746	0.00223485	0.00220276	0.00349819	0.00509878	0.00342991	1.18564	0.035689	1.20265	up	--	--	--
Zmlp007578	3,3',4-O-Trimethylellagic acid	0.000157731	9.23e-05	7.91e-05	6.03e-06	6.2e-06	4.21e-05	-2.5987	0.0449579	1.22164	down	--	--	--
Lmtn000940	1-O-(3,4-Dihydroxy-5-methoxy-benzoyl)-glucoside	5e-09	5.65e-09	5.27e-09	0.000968644	0.000678278	0.00130358	17.4997	0.032126	1.33523	up	--	--	--
mws4108	1-Methoxyphaseollin	2.25e-06	1.02e-05	1.14e-05	2.71e-05	3.25e-05	3.29e-05	1.95621	0.00439852	1.36376	up	--	--	--
Zmhn002334	6-O-Feruloyl-D-glucose	0.000204939	0.000269312	0.000248982	1.07e-05	7.25e-07	9.78e-06	-5.08961	0.00545542	1.40323	down	--	--	--
pmp000008	5-Hydroxy-6,7,3',4'-tetramethoxyflavone	0.000141624	0.000251107	0.000158763	1.12e-05	1.07e-05	2.68e-05	-3.50133	0.0360633	1.31523	down	--	--	--
Lmdn004267	Epipinoresinol*	0.000198274	0.000367244	0.000196842	5.92e-06	8.65e-06	2.74e-05	-4.18441	0.0494442	1.28457	down	--	--	--
mws0179	Chlorogenic acid methyl ester	1.16e-05	1.22e-05	1.9e-05	4.98e-09	1.9e-06	5.11e-06	-2.60548	0.0191138	1.28375	down	--	--	--
pma3724	1-O-Feruloylquinic acid	8.5e-05	0.000166986	0.000142945	9.19e-06	1.32e-05	7.05e-05	-2.08738	0.0345969	1.20453	down	--	--	--
pmb0108	Feruloyl syringic acid	1.12e-05	7.72e-06	7.62e-06	4.98e-09	5.26e-09	4.81e-09	-10.7818	0.0169784	1.37453	down	--	--	--
Hmbp002333	10-Dehydrogeniposide	2.49e-06	2.62e-06	2.64e-06	8.58e-07	5.26e-09	4.81e-09	-3.15696	0.0132453	1.38156	down	--	--	--
Cmbp005948	1-O-p-Hydroxycinnamoyl-3-O-caffeoylglycerol	1.68e-06	2.42e-06	1.39e-06	4.98e-09	5.26e-09	4.81e-09	-8.51173	0.026673	1.34908	down	--	--	--
Hmcn002743	Lirioresinol A	5.89e-05	6.91e-05	4.24e-05	5.87e-06	6.84e-06	3.75e-05	-1.76179	0.0407253	1.19009	down	--	--	--
pmn001663	Syringaresinol	1.12e-05	1.44e-05	9.26e-06	1.54e-06	1.11e-06	7.21e-06	-1.82387	0.0310245	1.22021	down	--	--	--
pmb0864	LysoPE 14:0	5e-09	7.28e-06	9.9e-06	2.97e-05	2.79e-05	1.44e-05	2.06747	0.041663	1.20556	up	--	--	--
Lmhp008337	LysoPE 14:0(2n isomer)	2.2e-07	6.4e-07	1.79e-06	3.85e-06	3.01e-06	2.08e-06	1.75406	0.039434	1.18164	up	--	--	--
Lmtn002324	Benzyl-(2''-O-glucosyl)glucoside	2.47e-06	1.26e-06	2.6e-06	2.16e-05	1.12e-05	1.45e-05	2.90454	0.0441244	1.29202	up	--	--	--
Lmdp003509	Quercetin-3-O-xyloside (Reynoutrin)*	4.04e-05	0.000170125	0.000200943	0.0115684	0.0188281	0.0178975	6.8748	0.0197735	1.37	up	--	--	--
mws4183	Quercetin-3-O-arabinoside*	2.56e-05	9.29e-05	9.2e-05	0.00548529	0.00906319	0.00699872	6.67761	0.0205611	1.36724	up	--	--	--
Cmzn005251	6-O-Caffeoylarbutin	5e-09	5.65e-09	5.27e-09	4.51e-05	8.13e-05	9.62e-05	13.7706	0.039419	1.31999	up	--	--	--
HJN087	Naringenin-4'-O-glucoside*	4.95e-07	4.92e-06	6.39e-06	0.000143913	0.000188281	0.000125549	5.27741	0.0146824	1.37912	up	--	--	--
Lmlp006175	Isosalipurposide (Phlorizin Chalcone)*	5e-09	4.27e-06	4.94e-06	0.000125093	0.000171908	0.000136235	5.55543	0.00919087	1.39521	up	--	--	--
Lmhp008885	LysoPE 15:0(2n isomer)	5e-09	2.68e-06	4.45e-06	1.05e-05	9.76e-06	9.88e-06	2.07931	0.0241917	1.34443	up	--	--	--
Lmhp009187	LysoPE 15:0	3.02e-07	2.13e-05	2.86e-05	0.000111809	9.36e-05	5.66e-05	2.38459	0.0305259	1.2583	up	--	--	--
mws0045	Quercetin-3-O-rhamnoside(Quercitrin)	3.38e-06	3.32e-06	1.85e-06	1.06e-05	1.58e-05	1.99e-05	2.43592	0.0384368	1.30893	up	--	--	--
HJN041	Epicatechin glucoside	1.94e-06	1.51e-05	1.86e-05	0.00216976	0.00204068	0.0020355	7.45333	0.000384586	1.42007	up	--	--	--
pmb2999	Chrysoeriol-5-O-glucoside	5e-09	1.69e-05	1.37e-05	0.000147787	0.000240321	0.000293305	4.47394	0.0346805	1.32626	up	--	--	--
Hmdn001667	Ellagic acid-4-O-glucoside	4.54e-06	1.36e-05	3.02e-05	9.58e-05	0.000104081	0.000139974	2.81368	0.00727781	1.35654	up	--	--	--
Lmdp003286	Isohyperoside	0.000100526	0.00101071	0.00107209	0.0153322	0.0219855	0.025377	4.84375	0.0197664	1.36702	up	--	--	--
mws1329	Quercetin-7-O-glucoside*	2.23e-05	0.000272451	0.000234336	0.00386351	0.00511047	0.00694529	4.9112	0.0283385	1.34503	up	--	--	--
mws0091	Quercetin-3-O-glucoside (Isoquercitrin)*	3.97e-05	0.000433787	0.000420047	0.00592257	0.00923861	0.0118604	4.91843	0.036129	1.3259	up	--	--	--
mws0061	Quercetin-3-O-galactoside (Hyperin)	6.39e-05	0.00055683	0.000609274	0.00846871	0.0124546	0.0167221	4.93578	0.0358381	1.32664	up	--	--	--
pmn001426	Euscaphic acid	1.27e-06	1.02e-06	1.29e-06	4.98e-09	5.26e-09	4.81e-09	-7.89065	0.00535356	1.40661	down	--	--	--
pma1303	LysoPC 16:2	5e-09	6.47e-06	2.25e-06	1.48e-05	9.41e-06	1.07e-05	2.0043	0.0257287	1.23104	up	--	--	--
pmb0855	LysoPC 16:0	6.61e-05	0.00966762	0.0108966	0.0276202	0.0244414	0.018218	1.76834	0.021355	1.25251	up	--	--	--
pmd0132	LysoPC 16:0(2n isomer)	2.89e-05	0.000759599	0.0015349	0.00324911	0.00322182	0.00424731	2.20574	0.00826833	1.32445	up	--	--	--
pma0170	N',N''-Diferuloylspermidine	6.66e-06	1.07e-05	1.01e-05	4.98e-09	5.26e-09	4.75e-06	-2.53066	0.0218435	1.25172	down	--	--	--
pme0500	D-Melezitose	2.1e-05	2.85e-05	3.33e-05	4.98e-09	5.26e-09	4.81e-09	-12.4259	0.0164974	1.37619	down	--	--	--
pmb2406	LysoPC 17:0	5e-09	1.11e-05	1.11e-05	8.03e-05	8.48e-05	8.76e-05	3.50549	0.000253195	1.41359	up	--	--	--
Hmbn002692	6'-O-Feruloyl-D-sucrose	0.000131627	0.00022223	0.000180439	5.76e-06	9.18e-07	2.63e-06	-5.84379	0.0213963	1.36243	down	--	--	--
pmp001110	Apigenin-6-C-xyloside-8-C-arabinoside	1.83e-05	3.16e-05	1.84e-05	4.98e-09	5.26e-09	6.84e-06	-3.31931	0.0260958	1.27805	down	--	--	--
pmn001375	1-Hydroxypinoresinol-1-O-Glucoside	3.02e-05	4.83e-05	4.16e-05	1.12e-05	8.6e-06	1.66e-05	-1.72161	0.0206393	1.31302	down	--	--	--
mws1138	Betanin (Betanidin-5-O-glucoside)	1.66e-06	1.08e-05	1.21e-05	0.000270667	0.000459592	0.000555623	5.7126	0.0372427	1.32479	up	--	--	--
pma0702	N1,N8-Bis(sinapoyl)spermidine	2.37e-06	3.65e-06	3.86e-06	4.98e-09	5.26e-09	4.81e-09	-9.35922	0.0194532	1.36827	down	--	--	--
pme0432	Procyanidin A2	5e-09	5.65e-09	5.27e-09	0.000719564	0.000730903	0.001357	17.428	0.0471021	1.29931	up	--	--	--
Lmjp002596	Quercetin-3-O-sambubioside	2.89e-06	1.23e-05	1.1e-05	0.00200371	0.00277158	0.00267661	8.15449	0.00939179	1.39751	up	--	--	--
Lmtp003677	Quercetin-3-O-sophoroside (Baimaside)	2.18e-05	0.000204652	0.000144117	0.00680818	0.00994028	0.0104714	6.19888	0.0157525	1.38022	up	--	--	--
Lmmp003266	Quercetin-3-O-(2''-malonyl)glucoside-7-O-arabinoside	1.18e-06	1.27e-05	9.9e-06	0.000316055	0.000509293	0.000534253	5.83856	0.0229142	1.36127	up	--	--	--

## Sheet: Table S4
Table S4 Total identified metabolites in S2 vs S3, S2 vs S4 and S2 vs S5 during seed development in R. communis.
#ID	Names	S2-1	S2-2	S2-3	S3-1	S3-2	S3-3	S2_Mean	S3_Mean	Fold_change	log2FC	Pvalue	VIP	Regulated	KEGG_pathway_annotation
pme1987	L-Alanine	2.26971e-06	2.62037e-06	3.41621e-06	5.3672e-06	4.34301e-06	5.90212e-06	2.76876e-06	5.20411e-06	1.87958	0.91041	0.0153142	1.17382	up	Sulfur relay system(ko04122);;Cysteine and methionine metabolism(ko00270);;Metabolic pathways(ko01100);;ABC transporters(ko02010);;Alanine, aspartate and glutamate metabolism(ko00250);;Carbon metabolism(ko01200);;Vancomycin resistance(ko01502);;Taurine and hypotaurine metabolism(ko00430);;Aminoacyl-tRNA biosynthesis(ko00970);;Cyanoamino acid metabolism(ko00460);;Carbon fixation in photosynthetic …
pme2601	3-Hydroxypropanoic acid	1.28264e-05	1.82041e-05	1.78736e-05	2.48778e-05	2.81648e-05	2.04965e-05	1.63014e-05	2.4513e-05	1.50374	0.588554	0.0467259	1.06759	up	Carbon metabolism(ko01200);;Metabolic pathways(ko01100);;Pyrimidine metabolism(ko00240);;Propanoate metabolism(ko00640);;beta-Alanine metabolism(ko00410)
Lmgn002679	Phenol	2.64892e-05	2.1845e-05	1.80376e-05	7.83291e-05	0.000112096	9.87264e-05	2.21239e-05	9.63838e-05	4.35654	2.12318	0.0129951	1.24988	up	Tyrosine metabolism(ko00350)
Lmqp000873	Succinic anhydride	0.000758428	0.000748677	0.000803494	0.000403229	0.000430921	0.000531191	0.0007702	0.000455114	0.590904	-0.759005	0.00691353	1.25076	down	--
pme1841	Cadaverine	8.19772e-05	8.1534e-05	7.70698e-05	0.000188652	0.000145894	0.000136285	8.01937e-05	0.000156944	1.95706	0.968686	0.0401416	1.19362	up	Lysine degradation(ko00310);;Biosynthesis of secondary metabolites(ko01110);;Metabolic pathways(ko01100);;Glutathione metabolism(ko00480);;Tropane, piperidine and pyridine alkaloid biosynthesis(ko00960)
ML10172161	Hydroxypyruvic acid*	3.21217e-05	3.26649e-05	3.29596e-05	6.67452e-05	6.19626e-05	5.47288e-05	3.25821e-05	6.11455e-05	1.87666	0.908169	0.014277	1.25812	up	--
mws0576	3-Hydroxybutyric acid	7.69582e-05	9.84561e-05	9.12813e-05	0.000246571	0.000219685	0.000181356	8.88985e-05	0.000215871	2.42828	1.27994	0.0141859	1.23575	up	--
pme1975	Malonic acid	0.000252066	0.000255883	0.000256899	0.000504175	0.000464719	0.000536557	0.00025495	0.000501817	1.9683	0.976949	0.00678628	1.27745	up	Pyrimidine metabolism(ko00240);;beta-Alanine metabolism(ko00410)
pme0010	L-Serine	0.000253739	0.000221014	0.000131183	0.000457288	0.000625259	0.000367541	0.000201978	0.000483362	2.39314	1.2589	0.0464557	1.11213	up	Sphingolipid metabolism(ko00600);;Cysteine and methionine metabolism(ko00270);;Glycine, serine and threonine metabolism(ko00260);;Glyoxylate and dicarboxylate metabolism(ko00630);;ABC transporters(ko02010);;Metabolic pathways(ko01100);;Cyanoamino acid metabolism(ko00460);;Aminoacyl-tRNA biosynthesis(ko00970);;Vancomycin resistance(ko01502);;Biosynthesis of secondary metabolites(ko01110);;Carbon m…
mws0601	Pyrrole-2-carboxylic acid	8.64385e-06	7.74317e-06	6.94175e-06	1.79826e-05	1.68425e-05	1.90478e-05	7.77626e-06	1.79576e-05	2.30929	1.20745	0.000321467	1.27953	up	--
pme0006	L-Proline	0.000249835	0.000248192	0.000286415	0.00104255	0.000782981	0.000842394	0.000261481	0.000889308	3.40105	1.76598	0.013564	1.25581	up	Biosynthesis of amino acids(ko01230);;ABC transporters(ko02010);;Metabolic pathways(ko01100);;Carbapenem biosynthesis(ko00332);;Aminoacyl-tRNA biosynthesis(ko00970);;Biosynthesis of secondary metabolites(ko01110);;Arginine and proline metabolism(ko00330)
pme3193	N-Acetyl-L-glycine	3.491e-06	5.33304e-06	3.68405e-06	1.22458e-05	1.05336e-05	7.78007e-06	4.16936e-06	1.01865e-05	2.44318	1.28876	0.0283313	1.1703	up	--
pme0066	Guanidinoacetate	7.64005e-06	1.17942e-05	5.68458e-06	1.90858e-05	2.36584e-05	1.45943e-05	8.37295e-06	1.91129e-05	2.28269	1.19074	0.0333859	1.11451	up	Glycine, serine and threonine metabolism(ko00260);;Arginine and proline metabolism(ko00330);;Metabolic pathways(ko01100)
pme1730	D-Erythronolactone	7.64005e-05	7.53805e-05	8.47221e-05	1.07565e-05	2.24192e-05	9.81899e-06	7.88344e-05	1.43315e-05	0.181793	-2.45963	0.000353552	1.27995	down	--
mws0640	2-Hydroxy-2-methylbutyric acid	1.14322e-05	6.76886e-06	9.51074e-06	4.53978e-06	4.33175e-06	1.59894e-06	9.23726e-06	3.49015e-06	0.377834	-1.40417	0.0302999	1.12299	down	--
pme3096	Aminomalonic acid	0.00220279	0.00233833	0.00251433	0.00138455	0.00132938	0.00188868	0.00235182	0.0015342	0.652347	-0.616288	0.0268958	1.1639	down	--
pma0134	D-(-)-Threose	8.03042e-05	6.6663e-05	7.32436e-05	0.000151694	0.000193211	0.00014809	7.34036e-05	0.000164331	2.23874	1.16268	0.0186499	1.2302	up	--
mws0194	Purine	9.92649e-05	9.99945e-05	9.89336e-05	0.000231126	0.000271509	0.000235012	9.93977e-05	0.000245882	2.47372	1.30668	0.00759401	1.27591	up	--
pmb0069	Benzamide	1.93511e-05	2.69216e-05	1.73817e-05	7.50194e-05	6.92854e-05	5.10265e-05	2.12181e-05	6.51105e-05	3.06862	1.61759	0.0156407	1.22045	up	--
mws0491	Phenethylamine	7.80735e-05	9.99945e-05	7.76164e-05	0.000266981	0.000224755	0.000190478	8.52281e-05	0.000227405	2.66819	1.41586	0.0156944	1.23069	up	Phenylalanine metabolism(ko00360)
ML10179289	2-Phenylethanol	1.19341e-05	2.35885e-05	1.63432e-05	3.73994e-05	4.41624e-05	3.55737e-05	1.72886e-05	3.90452e-05	2.25844	1.17533	0.00840023	1.20509	up	Phenylalanine metabolism(ko00360)
pme0490	Nicotinic acid (Vitamin B3)	0.00019853	0.00018358	0.000187482	0.0002736	0.0003453	0.000314422	0.000189864	0.000311108	1.63858	0.712449	0.0238869	1.22263	up	--
Zmgn000216	2-Hydroxyethylphosphonic acid	5.51533e-05	5.00485e-05	9.01881e-05	0.000200787	0.000232641	0.000341787	6.513e-05	0.000258405	3.96753	1.98824	0.0366223	1.17692	up	--
pme2693	N-Acetylputrescine	0.000285526	0.000353314	0.000366218	0.000816388	0.00079988	0.000654599	0.000335019	0.000756956	2.25944	1.17596	0.00578175	1.25033	up	Metabolic pathways(ko01100);;Arginine and proline metabolism(ko00330)
pmb0501	Agmatine	0.00028218	0.000343058	0.000346541	0.000821904	0.00079988	0.000697524	0.000323926	0.000773103	2.38666	1.25499	0.00171231	1.27163	up	Metabolic pathways(ko01100);;Arginine and proline metabolism(ko00330)
Zmpn000638	3-Guanidinopropionic acid	5.34803e-05	6.25607e-05	5.68458e-05	0.000234436	0.000163356	0.000163113	5.76289e-05	0.000186968	3.24435	1.69793	0.0307387	1.21512	up	--
mws1167	Oxaloacetic acid	8.25348e-06	1.68709e-05	1.46487e-05	3.47516e-05	3.81351e-05	2.35548e-05	1.32577e-05	3.21472e-05	2.4248	1.27786	0.030267	1.13938	up	Biosynthesis of amino acids(ko01230);;Carbon fixation in photosynthetic organisms(ko00710);;Glycolysis / Gluconeogenesis(ko00010);;Citrate cycle (TCA cycle)(ko00020);;Biosynthesis of secondary metabolites(ko01110);;Carbon metabolism(ko01200);;Pyruvate metabolism(ko00620);;Metabolic pathways(ko01100);;Alanine, aspartate and glutamate metabolism(ko00250);;Glyoxylate and dicarboxylate metabolism(ko0…
Lmbn001288	2-Hydroxy-2-methyl-3-oxobutanoic acid*	0.00113207	0.00127685	0.00113692	0.000590226	0.000749184	0.000541922	0.00118195	0.000627111	0.530575	-0.914371	0.00275116	1.24662	down	--
mws0473	2-Methylsuccinic acid*	0.0132167	0.0141531	0.0135009	0.00639872	0.00839311	0.00606309	0.0136236	0.00695164	0.510266	-0.970679	0.00588602	1.26167	down	--
Lmbn001364	4-Hydroxy-2-Oxopentanoic Acid*	0.00107072	0.00117942	0.000951074	0.000568162	0.000636524	0.000478608	0.00106707	0.000561098	0.525829	-0.927333	0.00473612	1.23521	down	--
pme0243	Glutaric acid	0.000346312	0.000375364	0.000401747	0.000733646	0.00060836	0.000676061	0.000374474	0.000672689	1.79636	0.845073	0.00648555	1.25215	up	Lysine degradation(ko00310);;Fatty acid degradation(ko00071)
Lmmn002164	Monomethyl succinate*	0.000685931	0.000769189	0.000672311	0.000355791	0.000444441	0.000318715	0.000709144	0.000372982	0.525961	-0.926972	0.00255722	1.24581	down	--
Lmmn000806	Dimethylmalonic acid*	0.00116553	0.0012666	0.00116425	0.000606775	0.000766083	0.000552653	0.00119879	0.000641837	0.535404	-0.9013	0.00437439	1.25385	down	--
Lmgn000160	3-Ureidopropionic Acid	0.000123245	0.000115891	0.00012353	0.000190307	0.000186451	0.000175454	0.000120889	0.000184071	1.52265	0.60658	0.000894678	1.2789	up	Pantothenate and CoA biosynthesis(ko00770);;Pyrimidine metabolism(ko00240);;Metabolic pathways(ko01100);;beta-Alanine metabolism(ko00410)
HJKP000649	N-benzylformamide	0.00110418	0.00136916	0.00114785	0.00220645	0.00182508	0.00250572	0.00120706	0.00217908	1.80528	0.852222	0.0253133	1.18614	up	--
pme0033	Hypoxanthine	1.14322e-05	1.32813e-05	1.69444e-05	4.96452e-09	5.06966e-09	4.82901e-09	1.3886e-05	4.9544e-09	0.000356791	-11.4526	0.0133435	1.26132	down	Metabolic pathways(ko01100);;Purine metabolism(ko00230)
mws0146	Nicotinic Acid Methyl Ester(Methyl Nicotinate)	0.000156705	0.000186656	0.000153046	1.63278e-05	2.76578e-05	2.81692e-05	0.000165469	2.40516e-05	0.145354	-2.78236	0.00249154	1.2793	down	--
mws1336	4-Aminobenzoic acid	5.01901e-09	4.61513e-09	4.91935e-09	1.39007e-05	1.28431e-05	1.76527e-05	4.85116e-09	1.47988e-05	3050.58	11.5749	0.00958942	1.27103	up	Folate biosynthesis(ko00790);;Metabolic pathways(ko01100)
Hmgn001653	Protocatechualdehyde*	0.000419366	0.000409721	0.00032413	0.00176516	0.00192084	0.00200672	0.000384406	0.00189757	4.93638	2.30345	0.000529247	1.2888	up	--
mws0749	4-Hydroxybenzoic acid	0.000288314	0.000289728	0.000207706	0.00135697	0.00134064	0.00145407	0.000261916	0.00138389	5.28373	2.40156	2.57184e-05	1.29134	up	Metabolic pathways(ko01100);;Ubiquinone and other terpenoid-quinone biosynthesis(ko00130);;Folate biosynthesis(ko00790);;Biosynthesis of secondary metabolites(ko01110);;Phenylalanine metabolism(ko00360)
Lmbn002862	3-Hydroxybenzoic Acid	0.000484613	0.000343058	0.000358019	0.001197	0.00161103	0.00149163	0.00039523	0.00143322	3.62629	1.85849	0.00759728	1.25611	up	Phenylalanine, tyrosine and tryptophan biosynthesis(ko00400)
Lmbn001981	2,5-Dihydroxybenzaldehyde*	0.00034185	0.000327674	0.000155779	0.00152245	0.00152653	0.00165259	0.000275101	0.00156719	5.69678	2.51015	0.000123047	1.28707	up	--
pmb0764	4-Methyl-5-thiazoleethanol	4.95767e-05	5.4356e-05	5.02867e-05	7.11581e-05	7.77348e-05	8.31663e-05	5.14064e-05	7.73531e-05	1.50474	0.589509	0.00867315	1.2438	up	Metabolic pathways(ko01100);;Thiamine metabolism(ko00730)
mws0103	Indole-3-carboxaldehyde	2.98352e-05	4.0767e-05	3.74417e-05	7.39162e-05	5.97094e-05	9.49705e-05	3.60146e-05	7.61987e-05	2.11577	1.08118	0.0485435	1.14255	up	Metabolic pathways(ko01100);;Purine metabolism(ko00230)
Lmqp000427	N-Methyl-Trans-4-Hydroxy-L-Proline	4.67326e-05	2.99471e-05	4.58593e-05	6.17807e-05	8.16779e-05	7.08255e-05	4.08463e-05	7.1428e-05	1.7487	0.806285	0.0182779	1.15042	up	--
mws0567	4-Guanidinobutyric acid	0.000702661	0.0007897	0.000666845	0.00131836	0.00115476	0.00131456	0.000719736	0.00126256	1.7542	0.810812	0.00194929	1.25959	up	Metabolic pathways(ko01100);;Arginine and proline metabolism(ko00330)
pme2380	α-Ketoglutaric acid	0.0001818	0.00012666	0.000155779	2.565e-05	3.5882e-05	2.29646e-05	0.000154746	2.81655e-05	0.182011	-2.4579	0.0117089	1.25391	down	--
pme0193	L-Glutamine	0.000161166	0.000167683	0.000183109	0.000334278	0.000286718	0.000395979	0.000170653	0.000338991	1.98644	0.990185	0.029306	1.20968	up	Biosynthesis of amino acids(ko01230);;Purine metabolism(ko00230);;Nitrogen metabolism(ko00910);;Aminoacyl-tRNA biosynthesis(ko00970);;Alanine, aspartate and glutamate metabolism(ko00250);;Pyrimidine metabolism(ko00240);;ABC transporters(ko02010);;Metabolic pathways(ko01100);;Arginine biosynthesis(ko00220);;Glyoxylate and dicarboxylate metabolism(ko00630)
pme0026	L-Lysine	0.00014834	0.000151274	0.000144301	0.000268636	0.000228698	0.000323007	0.000147971	0.000273447	1.84797	0.885943	0.0436364	1.18721	up	Biosynthesis of amino acids(ko01230);;Biosynthesis of secondary metabolites(ko01110);;Aminoacyl-tRNA biosynthesis(ko00970);;Lysine degradation(ko00310);;Lysine biosynthesis(ko00300);;Metabolic pathways(ko01100);;ABC transporters(ko02010);;Tropane, piperidine and pyridine alkaloid biosynthesis(ko00960);;Biotin metabolism(ko00780);;2-Oxocarboxylic acid metabolism(ko01210)
pme1691	Acetylcholine	0.000204106	0.000184605	0.000173817	0.000275255	0.000298547	0.000295106	0.00018751	0.000289636	1.54465	0.627277	0.00104105	1.26395	up	Glycerophospholipid metabolism(ko00564)
mws1050	O-Acetylserine	0.000808618	0.000682014	0.000912813	0.000266981	0.000350933	0.000335884	0.000801148	0.000317933	0.396847	-1.33335	0.0104334	1.24175	down	--
Zmzn000113	L-threo-3-Methylaspartate	0.00151128	0.00147171	0.00189122	0.00426397	0.00375155	0.00297252	0.00162474	0.00366268	2.25432	1.17269	0.0222714	1.20649	up	Metabolic pathways(ko01100);;Glyoxylate and dicarboxylate metabolism(ko00630);;Carbon metabolism(ko01200);;C5-Branched dibasic acid metabolism(ko00660)
mws2213	Cinnamic acid	5.45957e-06	6.71758e-06	5.14892e-06	1.4011e-05	1.31811e-05	1.76527e-05	5.77536e-06	1.49483e-05	2.58829	1.372	0.0138672	1.23482	up	--
mws0489	Benzoylformic acid	1.68416e-05	1.6153e-05	1.59606e-05	6.95033e-05	6.02727e-05	5.21533e-05	1.63184e-05	6.06431e-05	3.71625	1.89385	0.0123613	1.26337	up	Phenylalanine metabolism(ko00360)
mws0458	Vanillin	0.000200203	0.000165632	0.000165618	0.000286287	0.000279395	0.000325153	0.000177151	0.000296945	1.67623	0.745218	0.00327721	1.23882	up	Metabolic pathways(ko01100);;Phenylalanine metabolism(ko00360);;Biosynthesis of secondary metabolites(ko01110)
mws0145	O-Anisic acid (2-Methoxybenzoic acid)	1.25475e-06	2.25629e-06	3.05e-06	1.32387e-05	1.87014e-05	1.69015e-05	2.18701e-06	1.62806e-05	7.4442	2.89612	0.00778182	1.25988	up	--
mws0182	p-Hydroxyphenyl acetic acid	6.07858e-06	3.65621e-06	5.7939e-06	1.86997e-05	1.34064e-05	1.91551e-05	5.17623e-06	1.70871e-05	3.30106	1.72293	0.0130556	1.22838	up	--
Lmyp004084	Perillyl alcohol	9.14575e-05	8.46108e-05	7.87096e-05	9.81872e-06	1.19419e-05	9.4434e-06	8.4926e-05	1.04013e-05	0.122475	-3.02944	0.00168534	1.28898	down	Biosynthesis of secondary metabolites(ko01110);;Monoterpenoid biosynthesis(ko00902);;Limonene and pinene degradation(ko00903)
mws0444	3-Aminosalicylic acid	3.69176e-06	3.10752e-06	2.94614e-06	1.11426e-05	1.0759e-05	8.31663e-06	3.24848e-06	1.00727e-05	3.10075	1.63262	0.0122787	1.25126	up	--
pmb3099	Diethyl phosphate	5.52649e-06	7.74317e-06	6.17652e-06	1.50039e-05	1.28995e-05	2.03355e-05	6.48206e-06	1.60796e-05	2.48064	1.31071	0.0400516	1.16743	up	--
pmb0819	3-Indoleacetonitrile	2.45374e-05	2.70242e-05	2.32849e-05	7.50194e-05	7.37918e-05	7.78007e-05	2.49488e-05	7.55373e-05	3.02769	1.59822	6.56435e-06	1.29278	up	Tryptophan metabolism(ko00380)
mws1417	Indole-3-carboxylic acid	3.80329e-05	3.66647e-05	3.85896e-05	0.000168794	0.000170679	0.000147553	3.77624e-05	0.000162342	4.29903	2.10401	0.00336606	1.28629	up	--
mws1346	DL-2-Aminoadipic acid	0.000126033	9.07643e-05	8.63619e-05	0.000164381	0.000210109	0.000229646	0.000101053	0.000201379	1.9928	0.994799	0.0169309	1.1771	up	Lysine degradation(ko00310);;Biosynthesis of secondary metabolites(ko01110);;2-Oxocarboxylic acid metabolism(ko01210);;Lysine biosynthesis(ko00300);;Metabolic pathways(ko01100);;Biosynthesis of amino acids(ko01230)
pme2914	3-Hydroxy-3-methylpentane-1,5-dioic acid	0.0103169	0.0134352	0.012353	0.02052	0.0222502	0.0169552	0.012035	0.0199085	1.65421	0.726144	0.0191633	1.17719	up	--
mws0159	Phenylpyruvic acid	0.00015057	0.000142044	0.00015414	2.49881e-05	4.5796e-05	1.4648e-05	0.000148918	2.84773e-05	0.191229	-2.38663	0.00227545	1.27847	down	Metabolic pathways(ko01100);;Biosynthesis of amino acids(ko01230);;Tropane, piperidine and pyridine alkaloid biosynthesis(ko00960);;Biosynthesis of secondary metabolites(ko01110);;Phenylalanine, tyrosine and tryptophan biosynthesis(ko00400);;Phenylalanine metabolism(ko00360);;2-Oxocarboxylic acid metabolism(ko01210)
pmb0142	Caffeic aldehyde	1.28821e-05	1.29224e-05	1.55779e-05	4.76594e-06	6.42157e-06	4.82901e-09	1.37941e-05	3.73078e-06	0.270461	-1.88651	0.0203347	1.19372	down	Biosynthesis of secondary metabolites(ko01110);;Phenylpropanoid biosynthesis(ko00940)
pmf0534	Hinokitiol	2.66008e-05	3.19982e-05	3.64578e-05	1.65484e-05	1.49837e-05	2.10867e-05	3.16856e-05	1.75396e-05	0.55355	-0.853213	0.0193733	1.16803	down	--
Lmrn003000	2-Hydroxy-3-phenylpropanoic acid	2.25298e-05	1.9281e-05	2.42141e-05	6.23323e-05	6.87221e-05	9.33608e-05	2.20083e-05	7.48051e-05	3.39895	1.76509	0.0282735	1.2181	up	--
mws2125	Phosphoenolpyruvate	0.000139417	0.000137941	0.000130089	5.79194e-05	7.37918e-05	7.1362e-05	0.000135816	6.76911e-05	0.498403	-1.00461	0.000889141	1.27762	down	Phenylalanine, tyrosine and tryptophan biosynthesis(ko00400);;Metabolic pathways(ko01100);;Pyruvate metabolism(ko00620);;Glycolysis / Gluconeogenesis(ko00010);;Citrate cycle (TCA cycle)(ko00020);;Carbon metabolism(ko01200);;Biosynthesis of secondary metabolites(ko01110);;Biosynthesis of amino acids(ko01230);;Carbon fixation in photosynthetic organisms(ko00710)
pme1383	Pyridoxine	0.000853232	0.000953794	0.000841755	0.00148384	0.00127305	0.00139505	0.000882927	0.00138398	1.56749	0.648456	0.00457473	1.24658	up	Metabolic pathways(ko01100);;Vitamin B6 metabolism(ko00750)
pme0181	3-Methyl-L-Histidine	0.00050692	0.000471256	0.000444928	0.000274152	0.000245597	0.000268278	0.000474368	0.000262676	0.553738	-0.852724	0.00210813	1.27315	down	Histidine metabolism(ko00340)
Xmbp001692	2,4,6-Trihydroxybenzoic acid	0.00039706	0.000409208	0.000206066	4.62252e-05	0.000112096	4.6895e-05	0.000337445	6.84054e-05	0.202716	-2.30247	0.0436135	1.15214	down	--
ML10176345	3-Dehydroshikimic acid	3.41293e-05	3.14855e-05	3.40528e-05	7.5571e-06	1.03646e-05	5.63384e-06	3.32225e-05	7.85187e-06	0.236342	-2.08105	0.000287168	1.28491	down	--
MA10039492	Dehydroascorbic acid	0.000501343	0.000459975	0.000461872	5.44994e-05	6.81588e-05	6.86792e-05	0.000474397	6.37792e-05	0.134443	-2.89494	0.000350549	1.29235	down	Glutathione metabolism(ko00480);;Metabolic pathways(ko01100);;Ascorbate and aldarate metabolism(ko00053)
mws0154	Shikimic acid	0.00116553	0.00119993	0.00106039	0.000131836	0.000313193	0.000104092	0.00114195	0.00018304	0.160287	-2.64127	0.000609276	1.27884	down	Metabolic pathways(ko01100);;Biosynthesis of amino acids(ko01230);;Biosynthesis of secondary metabolites(ko01110);;Phenylalanine, tyrosine and tryptophan biosynthesis(ko00400)
Lmgn002555	2-Propylglutaric acid	0.000219163	0.000258447	0.000206613	0.000404884	0.000330655	0.00040671	0.000228075	0.00038075	1.66941	0.739338	0.0106217	1.20806	up	--
Zmyn000155	N-α-Acetyl-L-ornithine	0.000488517	0.000441001	0.00053129	0.000838453	0.000692854	0.00100873	0.000486936	0.000846678	1.73879	0.79808	0.0496186	1.14598	up	--
pme2559	N-Acetyl-L-Aspartic Acid	0.000109861	0.000112302	0.000118611	0.000220645	0.000186451	0.000214623	0.000113591	0.00020724	1.82444	0.867451	0.009168	1.26205	up	Alanine, aspartate and glutamate metabolism(ko00250);;Metabolic pathways(ko01100)
pme0008	L-Citrulline	0.000803042	0.000769189	0.000885483	0.00130181	0.00116039	0.00143261	0.000819238	0.00129827	1.58473	0.664234	0.0143466	1.21974	up	Biosynthesis of secondary metabolites(ko01110);;Arginine biosynthesis(ko00220);;Metabolic pathways(ko01100);;Biosynthesis of amino acids(ko01230)
Hmfn000531	L-Ascorbic acid (Vitamin C)	0.0139417	0.0126147	0.0131729	0.00107565	0.0019997	0.000172771	0.0132431	0.00108271	0.0817562	-3.61253	9.27909e-05	1.28806	down	--
mws4175	D-Glucurono-6,3-lactone	0.000903422	0.000779444	0.000666845	6.89517e-05	0.000118855	1.18579e-05	0.000783237	6.6555e-05	0.0849743	-3.55683	0.00327747	1.26818	down	--
Zmgn001448	2-Propylmalic Acid*	0.00257643	0.00223065	0.00207706	0.00100945	0.00120545	0.00116433	0.00229471	0.00112641	0.490873	-1.02658	0.00800029	1.24997	down	--
Lmbn001754	3-Isopropylmalic Acid*	0.00250393	0.00230757	0.00206066	0.00101497	0.00120545	0.00120725	0.00229072	0.00114256	0.498777	-1.00353	0.00439816	1.2571	down	--
pmb3101	2-Isopropylmalic Acid	0.00254297	0.00225116	0.00215905	0.000976356	0.00123925	0.00111604	0.00231772	0.00111055	0.479155	-1.06144	0.00180217	1.26277	down	Metabolic pathways(ko01100);;Biosynthesis of amino acids(ko01230);;Valine, leucine and isoleucine biosynthesis(ko00290);;Biosynthesis of secondary metabolites(ko01110);;2-Oxocarboxylic acid metabolism(ko01210);;Pyruvate metabolism(ko00620)
mws1013	Esculetin	1.27148e-05	1.27685e-05	1.16425e-05	1.93065e-05	2.26445e-05	2.54864e-05	1.23753e-05	2.24791e-05	1.81646	0.861126	0.0258643	1.21857	up	--
pmb2795	4-Methoxycinnamic acid*	1.95741e-05	2.41012e-05	2.46514e-05	9.9842e-06	9.85768e-06	1.37895e-05	2.27756e-05	1.12105e-05	0.492214	-1.02264	0.00568826	1.22002	down	--
mws0009	Coniferaldehyde	4.04309e-05	2.73318e-05	3.08826e-05	0.000169345	0.000128431	0.000189941	3.28818e-05	0.000162573	4.94416	2.30572	0.0154828	1.24584	up	Phenylpropanoid biosynthesis(ko00940);;Biosynthesis of secondary metabolites(ko01110);;Metabolic pathways(ko01100)
mws2212	Caffeic acid	0.000369734	0.000377415	0.000343808	0.000772259	0.000901274	0.00115896	0.000363652	0.000944165	2.59634	1.37648	0.0353618	1.20571	up	Metabolic pathways(ko01100);;Biosynthesis of secondary metabolites(ko01110);;Phenylpropanoid biosynthesis(ko00940)
pmf0138	D-Mannose*	0.0105399	0.00948666	0.0113692	0.00623323	0.00754817	0.00526899	0.0104652	0.00635013	0.606782	-0.720749	0.00940384	1.19579	down	--
mws4170	D-Glucose*	0.0102053	0.0096405	0.0122984	0.00623323	0.00698487	0.00558019	0.0107147	0.0062661	0.584811	-0.773957	0.016781	1.19961	down	--
pmf0139	D-Galactose*	0.00797465	0.00728165	0.00841755	0.00425846	0.00591461	0.00374516	0.00789129	0.00463941	0.587916	-0.766319	0.0219559	1.18073	down	--
mws1164	D-Fructose*	0.0106515	0.0084098	0.0121344	0.00579194	0.00732285	0.00563384	0.0103985	0.00624954	0.601002	-0.734559	0.0429619	1.11866	down	--
mws0093	Coniferyl alcohol	0.000182357	0.000220501	0.000145394	0.000336484	0.000281648	0.0002774	0.000182751	0.000298511	1.63343	0.707905	0.0164941	1.15891	up	Metabolic pathways(ko01100);;Biosynthesis of secondary metabolites(ko01110);;Phenylpropanoid biosynthesis(ko00940)
Hmcp009963	Candicine	0.000175665	0.000160504	0.000166165	8.16388e-05	7.43551e-05	0.000111067	0.000167445	8.90204e-05	0.53164	-0.911477	0.0112084	1.23808	down	--
mws0250	L-Tyrosine	0.00148897	0.00169734	0.00153593	0.00264223	0.00228135	0.00312812	0.00157408	0.0026839	1.70506	0.769821	0.0384649	1.1785	up	Cyanoamino acid metabolism(ko00460);;Thiamine metabolism(ko00730);;Aminoacyl-tRNA biosynthesis(ko00970);;Tyrosine metabolism(ko00350);;Isoquinoline alkaloid biosynthesis(ko00950);;Monobactam biosynthesis(ko00261);;Metabolic pathways(ko01100);;Biosynthesis of secondary metabolites(ko01110);;Biosynthesis of amino acids(ko01230);;Ubiquinone and other terpenoid-quinone biosynthesis(ko00130);;Phenylal…
Lmrn001951	(S)-2-Hydroxy-3-(4-Hydroxyphenyl)Propanoic Acid	1.61166e-05	2.74344e-05	1.7983e-05	8.16388e-05	5.51467e-05	7.99469e-05	2.05113e-05	7.22441e-05	3.52216	1.81646	0.0155815	1.21969	up	--
mws1350	Syringaldehyde; 4-Hydroxy-3,5-Dimethoxybenzaldehyde	9.08999e-05	7.53805e-05	9.40142e-05	0.000394404	0.000354876	0.000317105	8.67649e-05	0.000355462	4.09684	2.03451	0.00454299	1.27679	up	--
Hmcn006267	2,6-Dimethoxybenzoic acid	8.42078e-06	7.99956e-06	9.2921e-06	3.48068e-06	2.39964e-06	2.63986e-06	8.57082e-06	2.84006e-06	0.331364	-1.59351	0.000379227	1.27585	down	--
pme2237	Dulcitol*	2.15817e-05	2.47679e-05	1.90215e-05	3.29865e-05	3.22205e-05	3.38567e-05	2.17904e-05	3.30212e-05	1.51541	0.599704	0.0154993	1.23781	up	--
mws1155	D-Mannitol*	5.47072e-06	6.46118e-06	3.19758e-06	8.2742e-06	1.04773e-05	1.05702e-05	5.04316e-06	9.77389e-06	1.93805	0.954605	0.0201556	1.15029	up	--
Lmyn002788	Methyl gallate	0.00674778	0.00579455	0.00444928	8.82582e-05	0.000255736	7.02889e-05	0.00566387	0.000138094	0.0243816	-5.35806	0.0137077	1.25927	down	--
pme0309	3-O-Methylgallic Acid	0.00225855	0.00201015	0.00190215	3.63513e-05	8.84375e-05	2.04965e-05	0.00205695	4.84284e-05	0.0235438	-5.40851	0.00202829	1.28817	down	--
HJN037	4-O-Methylgallic Acid	0.00736122	0.00651246	0.00521998	0.000103703	0.000301363	8.20932e-05	0.00636455	0.000162387	0.0255142	-5.29255	0.00924966	1.27001	down	--
pmb1754	O-Phosphocholine	0.00010038	7.43549e-05	8.30823e-05	0.000237194	0.000344737	0.000267742	8.59392e-05	0.000283224	3.29564	1.72056	0.0205499	1.22894	up	Metabolic pathways(ko01100);;Glycerophospholipid metabolism(ko00564)
pme0122	N6-Acetyl-L-lysine	0.000481267	0.000533304	0.000542768	0.000932227	0.000985768	0.000987264	0.000519113	0.00096842	1.86553	0.899583	7.06261e-05	1.28671	up	Lysine degradation(ko00310)
pme0075	N-Acetyl-L-glutamic acid	0.000213587	0.000244089	0.000271111	0.000937743	0.000675955	0.000606309	0.000242929	0.000740002	3.04617	1.607	0.0358037	1.19796	up	Biosynthesis of amino acids(ko01230);;Metabolic pathways(ko01100);;Arginine biosynthesis(ko00220);;2-Oxocarboxylic acid metabolism(ko01210);;Biosynthesis of secondary metabolites(ko01110)
pme0143	Methyl indole-3-acetate	0.00014834	0.000160504	0.000143754	1.11978e-05	1.31811e-05	1.7921e-05	0.000150866	1.41e-05	0.0934601	-3.41951	0.000327756	1.29154	down	--
mws0597	5-Hydroxyindole-3-acetic acid	0.000585551	0.000682014	0.000508333	0.000360204	0.000379098	0.00038954	0.000591966	0.000376281	0.635646	-0.653705	0.046649	1.17176	down	Metabolic pathways(ko01100);;Tryptophan metabolism(ko00380)
pme2993	Scopoletin (7-Hydroxy-5-methoxycoumarin)	2.09125e-05	3.18444e-05	2.56353e-05	3.76752e-05	4.5796e-05	4.53927e-05	2.61307e-05	4.29546e-05	1.64383	0.717065	0.0160853	1.16313	up	--
pme0422	Isoferulic Acid*	0.00278276	0.00319982	0.00208799	0.00954291	0.010421	0.00965802	0.00269019	0.00987397	3.67036	1.87592	8.63364e-05	1.28634	up	--
mws0014	Ferulic acid*	0.00741698	0.00717909	0.0050232	0.0190858	0.0212926	0.0188331	0.00653976	0.0197372	3.01803	1.59361	0.000268707	1.27796	up	--
mws0027	Syringic acid	7.75158e-06	7.99956e-06	9.12813e-06	2.69187e-05	2.27572e-05	1.95307e-05	8.29309e-06	2.30689e-05	2.7817	1.47596	0.0172727	1.24246	up	--
pmb2497	4-Hydroxy-3-methoxymandelate	0.000133283	0.000103071	0.000124077	6.39872e-05	8.90008e-05	7.56545e-05	0.000120144	7.62141e-05	0.634359	-0.656629	0.020303	1.14749	down	Metabolic pathways(ko01100);;Tyrosine metabolism(ko00350)
NK10251888	NG,NG-Dimethyl-L-arginine	0.000384791	0.000367672	0.00042525	0.000706065	0.000580195	0.000659965	0.000392571	0.000648742	1.65255	0.72469	0.00957133	1.23524	up	--
Lmrn003201	Indole-3-lactic acid	1.54474e-06	2.48704e-06	3.50367e-06	8.49485e-06	6.13993e-06	8.58491e-06	2.51182e-06	7.73989e-06	3.08139	1.62358	0.0079714	1.21321	up	Tryptophan metabolism(ko00380)
Zmgn002106	N-Acetyl-L-phenylalanine	5.19746e-05	7.58933e-05	7.10573e-05	0.000117494	0.000132375	0.000119116	6.63084e-05	0.000122995	1.85489	0.891332	0.00483574	1.23854	up	Phenylalanine metabolism(ko00360)
Lmbp002962	Isofraxetin	5.35919e-05	4.92281e-05	5.68458e-05	9.48775e-06	2.17432e-05	6.86792e-06	5.32219e-05	1.26996e-05	0.238617	-2.06723	0.00478161	1.25634	down	--
mws1212	Methyl ferulate	0.000437769	0.000462026	0.000413225	0.000123561	0.000184198	0.000150236	0.000437674	0.000152665	0.34881	-1.51949	0.000291913	1.27972	down	--
mws0863	2-Deoxyribose-5'-phosphate	9.25729e-05	7.69189e-05	9.5654e-05	2.2892e-05	1.72932e-05	4.19587e-05	8.83819e-05	2.73813e-05	0.309806	-1.69056	0.00363435	1.2371	down	--
pmb0426	N,N-Dimethyl-5-methoxytryptamine	1.75108e-05	1.51787e-05	1.91855e-05	2.97871e-05	2.77705e-05	3.2569e-05	1.72916e-05	3.00422e-05	1.73738	0.796917	0.00241636	1.24636	up	--
mws2608	N-Acetyl-D-galactosamine	1.21014e-05	1.10763e-05	2.0388e-05	3.81165e-05	5.68929e-05	3.93833e-05	1.45219e-05	4.47975e-05	3.08483	1.62519	0.0221555	1.18373	up	Galactose metabolism(ko00052)
mws4174	N-Acetyl-D-mannosamine	5.20304e-05	3.79979e-05	4.8155e-05	0.000114184	0.000139697	0.000100873	4.60611e-05	0.000118251	2.56727	1.36024	0.0151147	1.22794	up	Amino sugar and nucleotide sugar metabolism(ko00520);;Metabolic pathways(ko01100)
Lmjp002764	Umckalin (7-hydroxy-5,6-dimethoxycoumarin)	2.70469e-05	2.51781e-05	2.84776e-05	4.14262e-06	9.29438e-06	5.74116e-06	2.69009e-05	6.39272e-06	0.23764	-2.07315	0.0008342	1.27588	down	--
Cmsp002787	3,4'-Dihydroxy-3',5'-dimethoxypropiophenone	5.45957e-06	6.05095e-06	4.82096e-06	9.32227e-06	9.5197e-06	1.277e-05	5.44383e-06	1.05373e-05	1.93565	0.952817	0.0350734	1.17665	up	--
pma6455	Ribulose-5-phosphate	4.87402e-05	5.12792e-05	3.5146e-05	2.30023e-05	1.76875e-05	2.07111e-05	4.50551e-05	2.0467e-05	0.454265	-1.1384	0.0302232	1.19225	down	--
pmb0490	p-Coumaroylputrescine	0.000529784	0.000450745	0.000398467	0.00100945	0.00109279	0.00149699	0.000459665	0.00119975	2.61004	1.38407	0.032487	1.19457	up	Arginine and proline metabolism(ko00330)
mws0984	L-Sepiapterin	3.46869e-05	4.41514e-05	4.60779e-05	0.000255949	0.000272635	0.000152919	4.16388e-05	0.000227168	5.45567	2.44776	0.0373593	1.20047	up	Folate biosynthesis(ko00790)
Lmzn001925	3,4'-Dihydroxy-3'-methoxybenzenepentanoic acid	0.000286084	0.000352288	0.000357473	0.00058471	0.000568929	0.000686792	0.000331948	0.000613477	1.84811	0.886052	0.00532054	1.23784	up	--
pme2563	γ-Glu-Cys	3.60811e-06	5.53816e-06	5.7939e-06	2.89045e-06	2.36021e-06	1.9316e-06	4.98006e-06	2.39409e-06	0.480735	-1.05668	0.0491552	1.12288	down	--
pmb0323	N-Caffeoylputrescine	0.000270469	0.000128711	8.96415e-05	0.0013349	0.00209546	0.00192624	0.00016294	0.00178553	10.9582	3.45394	0.015506	1.24351	up	--
mws0120	Choline Alfoscerate	8.25348e-05	8.4098e-05	0.00012353	0.000401023	0.000368396	0.000266132	9.6721e-05	0.000345184	3.56886	1.83546	0.0177367	1.22485	up	Glycerophospholipid metabolism(ko00564);;Ether lipid metabolism(ko00565)
mws0037	Formononetin (7-Hydroxy-4'-methoxyisoflavone)	8.86692e-07	1.27173e-06	9.40142e-07	1.80378e-06	1.66172e-06	2.03891e-06	1.03285e-06	1.8348e-06	1.77644	0.828991	0.00811358	1.19982	up	--
mws1060	9-(Arabinosyl)hypoxanthine	0.00538149	0.00882003	0.00825357	0.0168794	0.0137444	0.0164723	0.00748503	0.0156987	2.09734	1.06856	0.00487358	1.22161	up	--
pmp000344	3',4',7-Trihydroxyflavone	3.83675e-06	2.59473e-06	3.07186e-06	4.75491e-07	7.32285e-07	4.46415e-07	3.16778e-06	5.51397e-07	0.174064	-2.52231	0.0142615	1.24576	down	--
Lmxn015337	Methyl palmitate	2.09125e-06	2.78446e-06	2.13718e-06	1.31284e-06	1.14912e-06	1.6365e-06	2.33763e-06	1.36615e-06	0.584417	-0.774929	0.0285904	1.13685	down	--
pme1201	Phloretin	4.84613e-07	8.35852e-07	7.59766e-07	1.7431e-06	1.29558e-06	1.97453e-06	6.9341e-07	1.67107e-06	2.40993	1.26899	0.0218875	1.17591	up	--
pmb1574	9,12-Octadecadien-6-Ynoic Acid	1.7455e-05	1.36403e-05	7.98028e-06	6.45388e-05	5.80195e-05	3.85248e-05	1.30252e-05	5.36943e-05	4.12235	2.04347	0.0247214	1.19944	up	--
mws1038	Pantetheine	0.000460634	0.000635863	0.000506146	0.000926711	0.000861843	0.000676061	0.000534214	0.000821538	1.53784	0.620909	0.0407877	1.09179	up	Carbapenem biosynthesis(ko00332);;Pantothenate and CoA biosynthesis(ko00770)
pmb0889	Punicic acid (9Z,11E,13Z-octadecatrienoic acid)	0.00363599	0.00210245	0.000994802	0.00871549	0.00675955	0.0117506	0.00224441	0.00907521	4.04346	2.01559	0.0247154	1.16755	up	--
Lmbn005923	Crepenynic acid	0.000149455	0.000146146	0.000138835	0.000248778	0.000241091	0.000206574	0.000144812	0.000232148	1.6031	0.680862	0.0169643	1.23866	up	Linoleic acid metabolism(ko00591)
mws0366	γ-Linolenic Acid*	5.01901e-05	5.38432e-05	5.056e-05	8.43969e-05	8.61843e-05	7.51179e-05	5.15311e-05	8.18997e-05	1.58933	0.668415	0.00728614	1.25998	up	--
mws0367	α-Linolenic Acid*	5.38707e-05	5.4356e-05	5.5206e-05	8.93614e-05	9.35071e-05	7.99469e-05	5.44776e-05	8.76051e-05	1.6081	0.685353	0.0136992	1.25868	up	--
Lmhn002926	p-Coumaroylmalic acid	2.4872e-05	2.405e-05	3.02267e-05	1.37352e-05	1.27305e-05	1.42187e-05	2.63829e-05	1.35615e-05	0.514026	-0.960088	0.0180418	1.23707	down	--
YC512118	Oleamide (9-Octadecenamide)	7.97465e-05	0.000101533	0.000106039	3.44758e-05	4.9908e-05	2.77936e-05	9.57729e-05	3.73925e-05	0.390429	-1.35687	0.00569069	1.21984	down	--
mws2623	11-Octadecanoic acid(Vaccenic acid)	0.00524208	0.00584583	0.00601254	0.00976356	0.00839311	0.00874587	0.00570015	0.00896751	1.57321	0.653708	0.00516337	1.24441	up	--
Lmyn012331	Petroselinic acid	0.00497997	0.0054356	0.0055206	0.00959807	0.00828045	0.00842394	0.00531206	0.00876749	1.65049	0.722892	0.00716589	1.25364	up	--
mws1521	Salicin	1.17668e-06	1.42044e-06	3.05546e-06	3.75649e-06	4.33175e-06	5.09729e-06	1.88419e-06	4.39517e-06	2.33266	1.22197	0.0301021	1.12969	up	Glycolysis / Gluconeogenesis(ko00010)
mws1094	Aromadendrin (Dihydrokaempferol)	6.91508e-06	4.9946e-06	4.29077e-06	2.16784e-05	2.67002e-05	2.66132e-05	5.40015e-06	2.49973e-05	4.629	2.2107	0.00219603	1.27331	up	--
pmn001686	10,16-Dihydroxypalmitic acid	4.34423e-06	6.82014e-06	5.2637e-06	6.89517e-07	9.74502e-07	5.79481e-07	5.47603e-06	7.47833e-07	0.136565	-2.87234	0.0203059	1.23767	down	--
Lmyn007883	9,16-Dihydroxypalmitic acid	6.97085e-05	6.30735e-05	5.57526e-05	3.23246e-05	3.00237e-05	2.73107e-05	6.28449e-05	2.98863e-05	0.475557	-1.07231	0.00832085	1.25405	down	--
mws0054	Catechin	6.58048e-05	4.00491e-05	4.81003e-05	7.44678e-05	0.00010421	0.000119652	5.13181e-05	9.94432e-05	1.93778	0.954406	0.0472524	1.09366	up	Flavonoid biosynthesis(ko00941);;Biosynthesis of secondary metabolites(ko01110)
mws2120	Brevifolin carboxylic acid	0.000320659	0.000319982	0.00037715	0.000954291	0.00110969	0.000869222	0.000339264	0.000977735	2.88193	1.52704	0.00831354	1.26297	up	--
Lmbn005443	13-KODE; (9Z,11E)-13-Oxooctadeca-9,11-dienoic acid*	1.29937e-05	1.49735e-05	1.45941e-05	0.000100945	9.01274e-05	6.43868e-05	1.41871e-05	8.51531e-05	6.00216	2.58548	0.0222712	1.23863	up	--
Zmpn003368	13S-Hydroxy-9Z,11E,15Z-octadecatrienoic acid	0.000123802	0.000194348	0.000197867	0.00130181	0.00125052	0.00099263	0.000172006	0.00118165	6.86983	2.78027	0.00619829	1.27135	up	--
pmb2787	9-Oxo-10E,12Z-octadecadienoic acid	2.11914e-05	2.08707e-05	1.95134e-05	0.000101497	9.63236e-05	6.1704e-05	2.05251e-05	8.65082e-05	4.21474	2.07544	0.0338319	1.21124	up	Linoleic acid metabolism(ko00591)
pmb2786	9-Hydroxy-10,12,15-octadecatrienoic acid*	1.29937e-05	1.60504e-05	1.41021e-05	9.87388e-05	9.01274e-05	6.27771e-05	1.43821e-05	8.38811e-05	5.83234	2.54407	0.0228518	1.23617	up	--
Hmqp005411	9-Oxo-12Z-Octadecenoic acid*	0.000172319	0.000186144	0.000141021	0.000744678	0.000585828	0.000552653	0.000166495	0.00062772	3.77021	1.91464	0.012808	1.25257	up	--
Hmqp005455	15(R)-Hydroxylinoleic Acid*	0.000166185	0.000152812	0.000132276	0.000750194	0.000597094	0.000494169	0.000150424	0.000613819	4.08058	2.02878	0.0231913	1.2323	up	--
pmb2799	12,13-Epoxy-9-Octadecenoic Acid	0.00013161	0.000100507	8.52687e-05	0.000695033	0.000501897	0.000595578	0.000105795	0.000597503	5.64773	2.49767	0.00938515	1.26146	up	--
Lmbn005662	9(10)-EpOME;(9R,10S)-(12Z)-9,10-Epoxyoctadecenoic acid	0.000219163	0.000225629	0.000189668	0.000606775	0.000518796	0.000446415	0.000211487	0.000523995	2.47767	1.30899	0.0169997	1.23889	up	--
Lmbn005369	13(S)-HODE;13(S)-Hydroxyoctadeca-9Z,11E-dienoic acid*	0.000780735	0.000579455	0.000420331	0.00237194	0.00194337	0.00273644	0.000593507	0.00235058	3.9605	1.98568	0.0075826	1.24529	up	--
Rfmb091	9S-Hydroxy-10E,12Z-octadecadienoic acid*	0.000752852	0.000574328	0.000412132	0.00228368	0.00180255	0.00255401	0.00057977	0.00221341	3.81774	1.93272	0.00838395	1.24255	up	--
pmb0197	N7-Methylguanosine	7.41698e-05	0.000117429	0.000108226	0.000190858	0.000167299	0.000186722	9.99417e-05	0.000181626	1.81732	0.861815	0.0110772	1.21577	up	--
Lmln001195	Picein (4-Acetylphenyl-glucoside)	0.000113764	0.000162042	0.000151953	0.000227816	0.000282211	0.000300472	0.000142587	0.000270166	1.89475	0.92201	0.0115727	1.19769	up	--
Zmyn004714	Ricinoleic acid	0.000529784	0.000728165	0.000617652	0.00342	0.00238837	0.00429245	0.0006252	0.00336694	5.38538	2.42905	0.0367533	1.20137	up	--
pmf0297	1-Eicosanol	0.000487402	0.000743549	0.000628583	0.00431913	0.00287844	0.00558019	0.000619845	0.00425925	6.87149	2.78062	0.0419505	1.18981	up	--
pmp000548	Pratensein	1.06515e-06	1.08199e-06	7.21505e-07	2.74152e-06	2.87281e-06	4.27099e-06	9.56214e-07	3.29511e-06	3.44599	1.78492	0.0350506	1.18995	up	Isoflavonoid biosynthesis(ko00943)
Zmhn001358	4-O-Glucosyl-4-hydroxybenzoic acid	0.00014834	0.000201015	0.000154686	5.62646e-05	6.81588e-05	5.28508e-05	0.000168013	5.90914e-05	0.351706	-1.50756	0.0167085	1.23534	down	--
pme2246	Ellagic acid	0.000138302	0.000103071	0.000118611	1.76516e-05	3.97124e-05	2.16769e-05	0.000119995	2.6347e-05	0.219568	-2.18726	0.00270241	1.25325	down	--
mws0044	Dihydroquercetin(Taxifolin)	8.47655e-05	5.53816e-05	6.50447e-05	0.000513001	0.000475422	0.00071362	6.83973e-05	0.000567348	8.29489	3.05222	0.02009	1.24148	up	--
pme1373	2'-Deoxycytidine-5'-monophosphate	1.01496e-05	1.10763e-05	8.14426e-06	5.13001e-06	2.55736e-06	2.67205e-06	9.79004e-06	3.45314e-06	0.35272	-1.50341	0.00628178	1.21122	down	Metabolic pathways(ko01100);;Pyrimidine metabolism(ko00240)
pme1086	Glutathione reduced form	0.000321217	0.000312803	0.000342168	5.27342e-05	6.53423e-05	4.37294e-05	0.000325396	5.39353e-05	0.165753	-2.59289	3.27565e-05	1.29134	down	--
pmn001610	Eicosadienoic acid	0.000155032	0.000130762	0.00012353	0.000361858	0.000315446	0.000319788	0.000136441	0.000332364	2.43595	1.28448	0.000840598	1.27495	up	Biosynthesis of unsaturated fatty acids(ko01040)
pme3967	2-(Dimethylamino)guanosine	0.00155589	0.00213834	0.00187482	0.00397713	0.00370649	0.00398125	0.00185635	0.00388829	2.09459	1.06667	0.00159988	1.27302	up	--
mws0636	L-Phenylalanyl-L-phenylalanine	2.20279e-05	3.49724e-05	2.30116e-05	4.93142e-05	4.72042e-05	3.69151e-05	2.66706e-05	4.44778e-05	1.66767	0.737834	0.0348776	1.09302	up	--
pmf0397	Arachidic acid	5.01901e-09	4.61513e-09	4.91935e-09	4.5453e-05	2.62496e-05	4.4105e-05	4.85116e-09	3.86025e-05	7957.37	12.9581	0.0247578	1.2336	up	Biosynthesis of unsaturated fatty acids(ko01040)
Cmzp002057	6-O-Acetylarbutin	2.07452e-05	2.70242e-05	2.92975e-05	5.08588e-05	4.94574e-05	5.58019e-05	2.5689e-05	5.20393e-05	2.02575	1.01845	0.00162164	1.25901	up	--
mws0066	Isorhamnetin	5.01901e-09	4.61513e-09	4.91935e-09	9.48775e-07	1.00267e-06	1.34139e-06	4.85116e-09	1.09761e-06	226.257	7.82182	0.0124097	1.26397	up	--
pmb2871	1-O-Gentisoyl-D-glucoside*	0.00138302	0.00220501	0.00203333	0.00440739	0.00365016	0.00501144	0.00187378	0.00435633	2.32488	1.21716	0.00944455	1.21267	up	--
pmn001367	Protocatechuic acid-4-O-glucoside*	0.000992649	0.00150761	0.0014922	0.00344207	0.00283338	0.00393833	0.00133082	0.00340459	2.55826	1.35517	0.0101515	1.22334	up	--
Lmfp001509	1-O-Galloyl-rhamnose	5.43726e-06	5.4356e-06	4.83736e-06	9.32227e-06	1.0759e-05	9.65802e-06	5.23674e-06	9.91308e-06	1.89299	0.920664	0.00296108	1.26914	up	--
Lmsp009013	4',6-Dihydroxy-5,7-dimethoxyflavanone	1.3161e-05	1.06148e-05	1.18064e-05	1.42868e-06	2.30388e-06	1.49699e-06	1.18607e-05	1.74318e-06	0.146971	-2.7664	0.00211078	1.27999	down	--
Zmtn001661	Vanilloloside	0.00120456	0.00202553	0.00176003	0.00369581	0.00334598	0.00458756	0.00166338	0.00387645	2.33047	1.22062	0.0108897	1.2032	up	--
pme3459	Cafestol	5.01901e-09	4.61513e-09	4.91935e-09	7.22614e-06	7.54817e-06	8.58491e-06	4.85116e-09	7.7864e-06	1605.06	10.6484	0.00276367	1.28837	up	--
pmb0751	Trans-5-O-(p-Coumaroyl)shikimate	0.000730545	0.000738421	0.00057939	0.00105358	0.00134628	0.00152919	0.000682785	0.00130968	1.91815	0.939712	0.0330248	1.17159	up	--
pme3174	Cytidine 5'-monophosphate(Cytidylic acid)	1.65627e-05	1.33326e-05	1.10412e-05	4.88178e-05	6.19626e-05	5.63384e-05	1.36455e-05	5.57063e-05	4.08239	2.02941	0.00319994	1.27114	up	--
pme3188	Uridine 5'-monophosphate	0.000171204	0.000184092	0.000171631	0.000310558	0.000246724	0.000280083	0.000175642	0.000279122	1.58915	0.668252	0.0254291	1.21661	up	Pyrimidine metabolism(ko00240);;Metabolic pathways(ko01100)
mws0393	Quinine	2.45932e-05	2.73318e-05	2.41595e-05	1.62726e-05	1.23925e-05	1.18579e-05	2.53615e-05	1.35077e-05	0.532606	-0.90886	0.00326037	1.24498	down	--
mws0983	N-Oleoylethanolamine	0.00101496	0.00160504	0.00121891	0.00493142	0.00585828	0.00397052	0.00127963	0.00492007	3.84491	1.94295	0.0148512	1.23578	up	--
Zmhn002301	p-Coumaric acid-4-O-glucoside	0.000216375	0.000176401	0.00022629	5.79194e-05	4.66409e-05	4.14222e-05	0.000206355	4.86608e-05	0.235811	-2.0843	0.00533736	1.26936	down	--
Hmsn002272	Demethyl coniferin	0.000483498	0.000697398	0.000519811	0.00308904	0.00321079	0.00175991	0.000566902	0.00268658	4.73905	2.2446	0.0424248	1.18432	up	--
pmn001691	9,12,13-Trihydroxy-10,15-octadecadienoic acid	9.70342e-06	1.11789e-05	1.06586e-05	3.16075e-05	2.74888e-05	2.38231e-05	1.05136e-05	2.76398e-05	2.62895	1.39449	0.0142322	1.25139	up	--
Zmlp006917	Jolkinolide B	2.28086e-05	2.80497e-05	2.33942e-05	9.92904e-06	1.49837e-05	1.05702e-05	2.47509e-05	1.18276e-05	0.477867	-1.06532	0.004931	1.22089	down	--
Hmqn003054	9,10,11-Trihydroxy-12-octadecenoic acid	2.49278e-05	1.90759e-05	1.33916e-05	8.21904e-05	6.02727e-05	0.000114287	1.91317e-05	8.55832e-05	4.47336	2.16136	0.0461311	1.16675	up	--
pmn001694	9,10,13-Trihydroxy-11-Octadecenoic Acid	0.000237566	0.000190246	0.000137195	0.00082742	0.00060836	0.00107848	0.000188336	0.000838086	4.44995	2.15379	0.0360879	1.19121	up	Linoleic acid metabolism(ko00591)
Lmbn004240	9,10-Dihydroxy-12,13-epoxyoctadecanoic acid	4.70114e-06	4.37412e-06	4.17051e-06	9.54291e-06	7.9988e-06	7.88738e-06	4.41526e-06	8.47637e-06	1.91979	0.940948	0.0117757	1.24931	up	Linoleic acid metabolism(ko00591)
Lmfn000604	6-O-Galloyl-D-glucose	0.00399848	0.00477923	0.00274937	0.00097084	0.00213489	0.00102482	0.00384236	0.00137685	0.358335	-1.48062	0.0319803	1.12615	down	--
pmn001518	1-O-Galloyl-D-glucose	0.00222509	0.00243576	0.0022629	0.00146178	0.00154906	0.0013092	0.00230792	0.00144001	0.623944	-0.680512	0.000835531	1.26536	down	--
mws0675	β-Nicotinamide mononucleotide	1.41648e-05	2.28193e-05	2.10985e-05	4.275e-05	3.54313e-05	4.87193e-05	1.93609e-05	4.23002e-05	2.18483	1.12752	0.0107495	1.20008	up	--
pmb0382	O-Feruloyl 4-hydroxycoumarin	0.000129379	0.000150761	0.0001044	1.29078e-05	7.37918e-05	1.277e-05	0.00012818	3.31565e-05	0.258672	-1.9508	0.0229317	1.15336	down	--
mws1015	Esculin (6,7-DihydroxyCoumarin-6-glucoside)	0.00685931	0.00717909	0.00716039	0.000128526	0.000168989	9.65802e-05	0.00706626	0.000131365	0.0185904	-5.7493	0.000131072	1.29485	down	--
Lmtn000940	1-O-(3,4-Dihydroxy-5-methoxy-benzoyl)-glucoside	6.85931e-06	8.51235e-06	6.0672e-06	1.70449e-05	1.44767e-05	2.18915e-05	7.14629e-06	1.78044e-05	2.49141	1.31696	0.029255	1.19017	up	--
pmb1562	1-Stearidonoyl-Glycerol	7.24968e-06	1.3589e-05	9.45608e-06	4.1702e-05	4.38808e-05	4.21197e-05	1.00983e-05	4.25675e-05	4.21533	2.07565	0.00127915	1.28591	up	--
mws4108	1-Methoxyphaseollin	1.2436e-06	3.24085e-06	2.26837e-06	4.03229e-05	3.80225e-05	4.65731e-05	2.25094e-06	4.16395e-05	18.4987	4.20935	0.00290495	1.28418	up	--
Lmhp011562	1-α-Linolenoyl-glycerol	0.00190722	0.00230244	0.00217545	0.00689517	0.00681588	0.00584847	0.00212837	0.00651984	3.0633	1.61509	0.00277927	1.27869	up	--
Lmhp011388	2-α-Linolenoyl-glycerol	0.000964765	0.00121019	0.00108226	0.00224507	0.0020504	0.00237695	0.00108574	0.00222414	2.0485	1.03457	0.000945506	1.26829	up	--
mws1077	Scopoletin-7-O-glucoside (Scopolin)	0.000914575	0.00146659	0.00110412	0.000119149	0.000613993	6.92158e-05	0.00116176	0.000267452	0.230213	-2.11896	0.0198878	1.14423	down	--
Lmhp112042	1-Linoleoylglycerol	0.000791888	0.000897387	0.000858153	0.00193616	0.00175185	0.00223208	0.000849143	0.00197336	2.32395	1.21658	0.0120778	1.25541	up	--
Zmhn002334	6-O-Feruloyl-D-glucose	3.66388e-05	3.1947e-05	2.35582e-05	0.000204649	0.000263059	0.000229646	3.07147e-05	0.000232451	7.56809	2.91993	0.00508531	1.27669	up	--
Hmmn002544	Ferulic acid-4-O-glucoside	0.000292218	0.000318444	0.000113145	0.00055713	0.000613993	0.000863856	0.000241269	0.000678326	2.81149	1.49134	0.0233729	1.14799	up	--
pmb0296	1-Oleoyl-Sn-Glycerol	0.000351888	0.000390235	0.000374964	0.000706065	0.000805513	0.000558019	0.000372362	0.000689866	1.85267	0.889608	0.0447367	1.17752	up	--
Lmdn004267	Epipinoresinol*	0.000142205	0.000133326	0.000109865	0.000368478	0.000303617	0.000485047	0.000128466	0.000385714	3.00247	1.58615	0.0363748	1.19467	up	--
mws0097	Pinoresinol*	0.000158378	0.00014871	0.000117518	0.000407091	0.000324458	0.000530118	0.000141535	0.000420556	2.97139	1.57114	0.0381919	1.18695	up	--
pmb0752	3-O-Feruloylquinic acid	5.43168e-05	9.74306e-05	8.80017e-05	0.000226713	0.000178002	0.000239841	7.99164e-05	0.000214852	2.68846	1.42678	0.00590521	1.22667	up	--
pma3724	1-O-Feruloylquinic acid	8.30925e-05	8.35852e-05	0.000103853	0.000181481	0.000185888	0.000215696	9.01769e-05	0.000194355	2.15526	1.10786	0.00239498	1.25861	up	--
mws0011	Syringin	6.19011e-05	8.76875e-05	5.95788e-05	0.000109771	0.000116039	9.01415e-05	6.97225e-05	0.000105317	1.51052	0.595045	0.0414994	1.0759	up	Phenylpropanoid biosynthesis(ko00940)
mws1574	Geniposidic acid	1.3161e-05	1.49735e-05	1.86389e-05	8.49485e-06	9.46337e-06	4.51244e-06	1.55911e-05	7.49022e-06	0.480416	-1.05764	0.0216653	1.13675	down	Biosynthesis of secondary metabolites(ko01110);;Monoterpenoid biosynthesis(ko00902)
Hmln003169	Trachelogenin	1.58378e-05	1.11276e-05	8.96415e-06	4.60046e-05	3.72902e-05	6.27771e-05	1.19765e-05	4.86906e-05	4.06551	2.02344	0.0318096	1.19352	up	--
pme2735	S-Adenosyl-L-methionine	0.00268796	0.0021486	0.00224104	0.00183136	0.00159976	0.00116433	0.0023592	0.00153182	0.649295	-0.623055	0.0334112	1.10077	down	Cysteine and methionine metabolism(ko00270);;Sulfur relay system(ko04122);;Zeatin biosynthesis(ko00908);;Arginine and proline metabolism(ko00330);;Metabolic pathways(ko01100);;Biosynthesis of secondary metabolites(ko01110);;Biosynthesis of amino acids(ko01230);;Monobactam biosynthesis(ko00261)
pme3007	Uridine 5'-diphosphate	8.47655e-05	7.74317e-05	7.32436e-05	0.000162726	0.000167862	0.00013092	7.84803e-05	0.000153836	1.96019	0.970991	0.0165367	1.23388	up	Pyrimidine metabolism(ko00240);;Metabolic pathways(ko01100);;Zeatin biosynthesis(ko00908)
mws2523	Trehalose 6-phosphate	0.000127706	0.000121019	0.000125717	0.000286287	0.000245034	0.000265059	0.000124814	0.00026546	2.12685	1.08872	0.00597476	1.27677	up	Starch and sucrose metabolism(ko00500);;Metabolic pathways(ko01100)
pmb0864	LysoPE 14:0	1.33283e-05	1.34352e-05	1.06586e-05	3.75097e-06	4.86124e-06	4.35147e-06	1.2474e-05	4.32123e-06	0.346419	-1.52941	0.00675379	1.26101	down	--
Lmhp008440	LysoPE 15:1	2.31432e-06	2.06655e-06	2.50887e-06	1.10874e-06	1.06463e-06	8.74587e-07	2.29658e-06	1.01599e-06	0.442391	-1.17661	0.00262988	1.2625	down	--
Lmhp008273	LysoPE 15:1(2n isomer)	2.84411e-06	3.12291e-06	2.56353e-06	8.05356e-07	1.59413e-06	7.88738e-07	2.84351e-06	1.06274e-06	0.373742	-1.41989	0.00810717	1.22327	down	--
Lmhp008885	LysoPE 15:0(2n isomer)	1.84588e-06	2.07168e-06	2.2465e-06	3.86681e-06	4.21345e-06	3.552e-06	2.05469e-06	3.87742e-06	1.88711	0.916179	0.00269572	1.25824	up	--
pmp000438	Betulin	5.01901e-09	4.61513e-09	4.91935e-09	3.08352e-05	2.64749e-05	2.23208e-05	4.85116e-09	2.65436e-05	5471.6	12.4177	0.0084705	1.27372	up	--
mws0045	Quercetin-3-O-rhamnoside(Quercitrin)	3.47427e-06	2.9383e-06	2.42141e-06	4.96452e-09	5.06966e-09	1.25554e-06	2.94466e-06	4.21859e-07	0.143262	-2.80327	0.0101437	1.19914	down	--
pmb3023	Eriodictyol-8-C-glucoside	1.08745e-05	1.27173e-05	1.43208e-05	2.98975e-05	4.74859e-05	4.70024e-05	1.26375e-05	4.14619e-05	3.28086	1.71407	0.0347454	1.19995	up	--
Lmtn002796	Aromadendrin-7-O-glucoside	6.97085e-05	7.02526e-05	3.531e-05	0.000115839	0.000103083	0.000124481	5.84237e-05	0.000114468	1.95927	0.970316	0.0225338	1.17275	up	--
pmb0876	LysoPE 16:0	0.00441115	0.00330751	0.00391362	0.0021182	0.00264186	0.00256474	0.00387743	0.0024416	0.629696	-0.667274	0.0282592	1.15878	down	--
mws4053	Ursolic acid	5.01901e-09	4.61513e-09	4.91935e-09	3.00078e-06	2.68129e-06	2.46279e-06	4.85116e-09	2.71495e-06	559.65	9.12838	0.00330595	1.28689	up	--
HJN110	Betulinic acid	1.39975e-06	9.28154e-07	8.0896e-07	2.19542e-06	2.56863e-06	2.13013e-06	1.04562e-06	2.29806e-06	2.1978	1.13606	0.00639519	1.21821	up	--
pmb2999	Chrysoeriol-5-O-glucoside	9.64765e-05	7.12781e-05	6.61379e-05	3.70684e-05	3.86984e-05	5.34947e-05	7.79642e-05	4.30872e-05	0.552653	-0.855553	0.0446422	1.10339	down	--
Hmdn001667	Ellagic acid-4-O-glucoside	5.57668e-05	5.1792e-05	6.34049e-05	2.21197e-05	3.71212e-05	2.87058e-05	5.69879e-05	2.93156e-05	0.514417	-0.958989	0.00855561	1.20293	down	--
Lmdp003286	Isohyperoside	0.0107072	0.00810212	0.00814426	0.00244365	0.00250667	0.00337494	0.00898453	0.00277509	0.308874	-1.69491	0.0115835	1.24294	down	--
mws1329	Quercetin-7-O-glucoside*	0.00238124	0.00181016	0.0017655	0.00050583	0.000531188	0.000788738	0.00198563	0.000608585	0.306494	-1.70607	0.00983593	1.23516	down	--
mws0091	Quercetin-3-O-glucoside (Isoquercitrin)*	0.0042327	0.00353827	0.00309372	0.000888098	0.00113222	0.00143797	0.00362156	0.00115276	0.318306	-1.65151	0.00769523	1.24172	down	--
mws0061	Quercetin-3-O-galactoside (Hyperin)	0.00579975	0.0051792	0.00413772	0.00154452	0.00156033	0.00192624	0.00503889	0.00167703	0.332817	-1.5872	0.015454	1.24181	down	--
Lmhp009769	LysoPE 17:1	2.71027e-05	1.90246e-05	2.15358e-05	5.8471e-06	7.32285e-06	5.95578e-06	2.25544e-05	6.37524e-06	0.282661	-1.82285	0.017953	1.2405	down	--
Lmhp010162	LysoPE 17:0	8.58808e-07	6.56374e-07	4.89749e-07	1.49487e-06	1.57723e-06	1.22871e-06	6.6831e-07	1.43361e-06	2.14512	1.10106	0.00694744	1.20599	up	--
pmd0130	LysoPC 14:0	8.25348e-06	1.15891e-05	9.8387e-06	3.49723e-06	4.39371e-06	2.94033e-06	9.89376e-06	3.61042e-06	0.364919	-1.45435	0.0120383	1.22855	down	--
pmb0504	N-(4'-O-glycosyl)-feruloyl agmatine	3.28466e-06	7.12781e-06	3.79336e-06	3.29313e-05	3.59383e-05	3.53054e-05	4.73528e-06	3.4725e-05	7.33325	2.87445	6.43315e-05	1.28885	up	--
mws1610	Maslinic acid	0.000730545	0.000671758	0.000537849	0.000337587	0.00049908	0.000285985	0.000646717	0.000374217	0.578642	-0.789258	0.0343836	1.09647	down	--
Lmhp008801	LysoPE 18:3	0.000152243	0.000142044	0.000135009	6.39872e-05	7.49184e-05	6.97524e-05	0.000143099	6.95526e-05	0.486047	-1.04083	0.000617564	1.27911	down	--
Lmjp002906	Rhamnetin-3-O-Glucoside	1.26591e-05	7.02526e-06	1.32822e-05	7.17098e-05	5.97094e-05	6.97524e-05	1.09889e-05	6.70572e-05	6.10229	2.60935	0.000831409	1.28113	up	--
Hmcp002207	Isorhamnetin-7-O-glucoside (Brassicin)	0.000212471	0.000140505	0.000126263	0.00089913	0.000822412	0.00123408	0.000159747	0.000985207	6.16731	2.62464	0.0190363	1.23639	up	--
pmb2260	LysoPC 15:1	6.35741e-05	6.30735e-05	5.15985e-05	4.55081e-06	5.80195e-06	3.28373e-06	5.94154e-05	4.5455e-06	0.0765037	-3.70833	0.00398028	1.28223	down	--
pmb0856	LysoPE 18:1(2n isomer)	0.000713815	0.000682014	0.000634049	0.00136249	0.00123362	0.00109994	0.000676626	0.00123201	1.82082	0.864589	0.0123252	1.24553	up	--
pmp001265	2-Amino-4-dihydroxy octadecyl galactoside	1.54474e-06	9.48666e-07	6.61379e-07	1.26319e-05	9.29438e-06	8.53125e-06	1.0516e-06	1.01525e-05	9.65441	3.27119	0.0155019	1.24653	up	--
pmb0880	LysoPE 18:0(2n isomer)	4.48365e-06	4.53821e-06	3.65125e-06	8.60517e-06	7.54817e-06	7.1362e-06	4.22437e-06	7.76318e-06	1.83771	0.877911	0.00416835	1.242	up	--
pma0680	N1-Caffeoyl-N10-Feruloylspermidine	3.70291e-05	4.71256e-05	4.73897e-05	1.92513e-05	2.43907e-05	2.02282e-05	4.38482e-05	2.12901e-05	0.485541	-1.04234	0.011049	1.22899	down	--
pmn001526	1,6-Di-O-Galloyl-D-Glucose	0.000254854	0.000265626	0.000362939	5.95743e-05	7.94247e-05	4.25489e-05	0.000294473	6.0516e-05	0.205506	-2.28275	0.0144568	1.23786	down	--
Hmlp001270	2,3-Di-O-galloyl-D-glucose	0.000121014	9.48666e-05	8.47221e-05	7.94323e-06	6.59056e-06	4.42659e-06	0.000100201	6.32013e-06	0.0630746	-3.9868	0.0124205	1.26227	down	--
pmn001426	Euscaphic acid	3.31812e-06	2.06143e-06	3.30143e-06	1.13081e-06	8.5621e-07	1.06238e-06	2.89366e-06	1.01647e-06	0.351274	-1.50933	0.0412758	1.18007	down	--
Lmmn003398	Kaempferol-3-O-(6''-acetyl)glucoside	0.000170646	0.00020204	0.000161792	0.000391094	0.000385858	0.000434074	0.000178159	0.000403675	2.26581	1.18003	0.000418423	1.27633	up	--
pmp001270	LysoPC 16:1	4.28847e-05	3.45622e-05	2.59632e-05	0.000118597	9.57603e-05	0.000141114	3.447e-05	0.000118491	3.43749	1.78136	0.0144866	1.22921	up	--
Lmhp008833	LysoPC 16:1(2n isomer)	0.000105399	0.000125121	0.000103306	7.2813e-06	1.31811e-05	5.21533e-06	0.000111276	8.55925e-06	0.0769194	-3.70051	0.002074	1.28255	down	--
pmb0855	LysoPC 16:0	0.0206895	0.0175888	0.0184749	0.00383923	0.0055879	0.00313349	0.0189177	0.00418687	0.22132	-2.17579	0.000314519	1.27926	down	--
pmd0132	LysoPC 16:0(2n isomer)	0.00151128	0.00147684	0.00135555	0.00102048	0.000918172	0.000922877	0.00144789	0.000953845	0.658782	-0.602127	0.00162751	1.26162	down	--
pma0170	N',N''-Diferuloylspermidine	6.63625e-06	1.24096e-05	1.24077e-05	1.90307e-05	1.54343e-05	2.01745e-05	1.04845e-05	1.82132e-05	1.73715	0.796723	0.0360451	1.10113	up	--
Lmhp008718	LysoPC 17:2	9.64765e-05	8.51235e-05	7.21505e-05	4.60046e-05	4.14023e-05	5.26899e-05	8.45835e-05	4.66989e-05	0.552104	-0.856988	0.0187512	1.19917	down	--
Lmhp009590	LysoPC 17:1	9.42459e-05	9.43538e-05	7.87096e-05	5.95743e-05	6.19626e-05	5.31728e-05	8.91031e-05	5.82365e-05	0.653586	-0.613551	0.0135766	1.21254	down	--
Li512115	Isochlorogenic acid B	0.000335158	0.000574328	0.000490842	0.000171	0.000232078	0.000133603	0.000466776	0.000178894	0.383254	-1.38363	0.0395374	1.14659	down	--
pmn001384	Isochlorogenic acid C	0.000312852	0.000538432	0.000471164	0.000191961	0.00025123	0.00012931	0.000440816	0.000190834	0.432911	-1.20786	0.0448079	1.10873	down	--
Lmhp010334	2-Linoleoylglycerol-1-O-glucoside	7.97465e-06	9.33282e-06	7.8163e-06	1.34594e-05	1.29558e-05	1.34139e-05	8.37459e-06	1.32764e-05	1.58532	0.66477	0.00528217	1.26835	up	--
Lmhp010573	1-Linoleoylglycerol-3-O-glucoside	5.54322e-06	6.30735e-06	5.36209e-06	1.22458e-05	1.39134e-05	1.08384e-05	5.73755e-06	1.23326e-05	2.14945	1.10396	0.0114242	1.24619	up	--
pmb0865	LysoPC 18:3(2n isomer)	0.00557668	0.00589711	0.00497947	0.00168242	0.00178565	0.0012931	0.00548442	0.00158706	0.289375	-1.78899	0.000853684	1.27979	down	--
pmb0854	LysoPC 18:3	0.00161724	0.0016717	0.00154686	0.000232229	0.000289534	0.000161504	0.00161193	0.000227756	0.141293	-2.82323	1.16642e-05	1.29194	down	--
Hmbn002692	6'-O-Feruloyl-D-sucrose	1.6507e-05	2.21014e-05	2.64552e-05	0.000163829	0.000169552	0.000153455	2.16878e-05	0.000162279	7.48248	2.90352	6.48996e-05	1.29149	up	--
pmp001251	LysoPC 18:2(2n isomer)	0.0135513	0.0133326	0.0119158	0.00486523	0.00524992	0.00393833	0.0129332	0.00468449	0.362206	-1.46512	0.00032073	1.28014	down	--
pmp001273	LysoPC 18:2	0.00101496	0.000907643	0.000880017	0.000220094	0.000220812	0.000129847	0.000934205	0.000190251	0.20365	-2.29584	0.000221344	1.28351	down	--
pmp001059	Genipin-1-O-(2''-O-apiosyl)glucoside	8.36502e-05	0.0001323	0.000114238	1.10874e-05	1.47584e-05	8.37028e-06	0.000110063	1.14054e-05	0.103626	-3.27055	0.0186945	1.24418	down	--
pmp001281	LysoPC 18:1	0.00266565	0.00264088	0.00221371	0.000270291	0.000413459	0.000208184	0.00250675	0.000297311	0.118604	-3.07577	0.00144979	1.28245	down	--
Lmhp010190	LysoPC 18:1(2n isomer)	0.00964765	0.00979434	0.00890949	0.00273049	0.00406136	0.00173308	0.00945049	0.00284164	0.300687	-1.73366	0.00460014	1.26528	down	--
pmb3041	Tricin-7-O-saccharic acid	0.000437212	0.000564072	0.000639515	0.00114736	0.00105336	0.00111604	0.000546933	0.00110559	2.02143	1.01538	0.00412076	1.26172	up	--
pmn001710	Rosmarinic acid-3'-O-glucoside	1.71762e-05	2.48192e-05	1.50313e-05	3.56342e-05	3.5375e-05	3.92759e-05	1.90089e-05	3.67617e-05	1.93392	0.95153	0.0155442	1.21721	up	--
HJN083	Lariciresinol-4'-O-glucoside	1.57262e-05	1.69734e-05	1.51953e-05	3.94404e-05	3.32345e-05	3.21934e-05	1.5965e-05	3.49561e-05	2.18954	1.13063	0.0107149	1.25822	up	--
Lmhp007840	LysoPC 19:2	3.72522e-06	2.405e-06	2.15358e-06	5.47752e-06	4.33175e-06	6.97524e-06	2.76127e-06	5.59483e-06	2.02618	1.01877	0.0443262	1.09089	up	--
Lmdp004892	Kaempferol-3-O-(6''-malonyl)galactoside*	0.000585551	0.000471256	0.000535662	0.00107013	0.00112659	0.00153455	0.000530823	0.00124376	2.34307	1.2284	0.0342469	1.19423	up	--
Lmmp003817	Kaempferol-3-O-(6''-malonyl)glucoside*	0.000568821	0.00047741	0.000524184	0.00108116	0.00114912	0.00148626	0.000523472	0.00123885	2.3666	1.24282	0.0251796	1.21986	up	--
pmp001110	Apigenin-6-C-xyloside-8-C-arabinoside	1.58378e-05	1.83067e-05	1.95681e-05	3.05042e-05	3.40231e-05	3.45006e-05	1.79042e-05	3.30093e-05	1.84366	0.882576	0.00090385	1.26506	up	--
pmd0147	LysoPC 20:2	1.12091e-05	9.69178e-06	1.02213e-05	1.64932e-06	2.24755e-06	1.38968e-06	1.03741e-05	1.76219e-06	0.169864	-2.55754	0.000325104	1.28638	down	--
Hmln002189	Quercetin-3-O-(6''-malonyl)galactoside	5.91128e-06	3.96389e-06	4.96308e-06	1.14184e-05	9.91401e-06	1.38968e-05	4.94608e-06	1.17431e-05	2.37422	1.24745	0.0146451	1.21129	up	--
Lmmn002260	5'-Methoxyisolariciresinol-9'-O-glucoside	5.13054e-06	1.05122e-05	6.83243e-06	2.14026e-05	1.48147e-05	1.6365e-05	7.49174e-06	1.75274e-05	2.33957	1.22624	0.0185394	1.15508	up	--
pme0430	Procyanidin A1	1.4109e-06	1.04097e-06	4.91935e-09	3.08352e-06	3.9994e-06	2.18915e-06	8.18929e-07	3.09069e-06	3.77406	1.91612	0.0296002	1.11495	up	--
Lmlp007435	Isosalipurposide-6''-O-p-coumaric acid	1.56147e-05	1.05635e-05	1.63978e-05	1.88652e-05	2.59679e-05	2.16232e-05	1.4192e-05	2.21521e-05	1.56089	0.642365	0.0456228	1.06501	up	--
pmp001079	Luteolin-7-O-neohesperidoside (Lonicerin)	7.24968e-05	6.97398e-05	7.2697e-05	1.95823e-05	2.20249e-05	2.37158e-05	7.16445e-05	2.17743e-05	0.303922	-1.71823	8.48718e-06	1.29296	down	--
Lmsn002815	Kaempferol-3-O-rutinoside(Nicotiflorin)*	0.000496324	0.000433822	0.000403933	0.00014011	0.000130685	0.000148626	0.000444693	0.000139807	0.314389	-1.66938	0.00634549	1.27468	down	--
Lmsp004670	Kaempferol-3-O-glucoside-7-O-rhamnoside	0.00354119	0.002846	0.00300627	0.000849485	0.000923805	0.00104092	0.00313115	0.00093807	0.299593	-1.73893	0.00613674	1.27069	down	--
Lmjp002867	Kaempferol-3-O-neohesperidoside*	0.00351331	0.00269216	0.00293521	0.000843969	0.000963236	0.00122335	0.00304689	0.00101018	0.331546	-1.59272	0.00592094	1.25271	down	--
mws0059	Quercetin-3-O-rutinoside (Rutin)	0.00306717	0.00256396	0.00236129	0.000155555	0.000194337	0.000225354	0.00266414	0.000191749	0.0719739	-3.79638	0.00672433	1.27712	down	--
pmb0665	Orientin-7-O-glucoside	0.000275488	0.000220501	0.000243234	1.62726e-05	1.87578e-05	2.76863e-05	0.000246408	2.09056e-05	0.0848413	-3.55909	0.00360027	1.28204	down	--
Lmjp002461	Quercetin-3-O-neohesperidoside	5.26438e-05	3.49212e-05	4.57499e-05	4.33568e-06	4.40497e-06	8.53125e-06	4.44383e-05	5.7573e-06	0.129557	-2.94834	0.0126976	1.24854	down	--
Lmyp003349	Quercetin-3-O-(6''-galloyl)glucoside	7.80735e-05	4.96383e-05	5.62992e-05	6.01259e-06	1.39134e-05	9.17512e-06	6.1337e-05	9.70037e-06	0.158149	-2.66065	0.0206745	1.22489	down	--
Lmyp003139	Quercetin-3-O-(6''-galloyl)galactoside	7.52852e-05	5.33304e-05	5.68458e-05	4.25846e-06	1.72932e-05	9.01415e-06	6.18205e-05	1.01886e-05	0.164809	-2.60113	0.00608634	1.24008	down	--
Lmhn002379	Strictinin	4.59518e-05	5.10741e-05	5.43861e-05	0.000115839	9.01274e-05	9.01415e-05	5.04707e-05	9.87026e-05	1.95564	0.967642	0.0231281	1.21511	up	--
Lmfn001062	2,4,6-Tri-O-galloyl-D-glucose	2.47047e-05	2.77421e-05	3.91908e-05	3.27107e-06	9.23805e-06	2.90277e-06	3.05459e-05	5.1373e-06	0.168183	-2.5719	0.0157959	1.20942	down	--
Lmfn001209	1,3,6-Tri-O-galloyl-D-glucose	8.30925e-05	6.30735e-05	0.000106039	1.01497e-05	1.04773e-05	2.68815e-06	8.40684e-05	7.77171e-06	0.0924451	-3.43526	0.0218037	1.22903	down	--
Hmcp001578	Isorhamnetin-3,7-O-diglucoside	1.22129e-05	7.79444e-06	8.30823e-06	3.762e-05	3.92617e-05	5.0329e-05	9.43853e-06	4.24036e-05	4.4926	2.16755	0.00834466	1.25491	up	--
Lmsp003252	Isorhamnetin-3-O-sophoroside	1.61166e-05	1.25634e-05	1.21891e-05	6.01259e-05	6.53423e-05	8.37028e-05	1.3623e-05	6.97237e-05	5.11808	2.3556	0.0137597	1.25422	up	--
Lmhp009384	1-Linoleoylglycerol-2,3-di-O-glucoside	8.19772e-06	8.82003e-06	6.66845e-06	2.23403e-05	2.45597e-05	2.89741e-05	7.8954e-06	2.52914e-05	3.2033	1.67956	0.00737171	1.26084	up	--
pme2651	NADP (Nicotinamide adenine dinucleotide phosphate)	0.000103169	0.000105122	0.000110412	3.94404e-05	7.37918e-05	5.29045e-05	0.000106234	5.53789e-05	0.52129	-0.939843	0.0316977	1.20181	down	--
pmn001635	Geraniin	0.000290545	0.000216911	0.000243234	0.000100394	0.000131811	7.56545e-05	0.00025023	0.00010262	0.410102	-1.28595	0.00669117	1.21668	down	--

## Sheet: Table S5
Table S5 Total identified metabolites in S3 vs S4 and S3 vs S5 during seed development in R. communis.
#ID	Names	S3-1	S3-2	S3-3	S4-1	S4-2	S4-3	S3_Mean	S4_Mean	Fold_change	log2FC	Pvalue	VIP	Regulated	KEGG_pathway_annotation
pmb0782	Piperidine	0.0156658	0.0145894	0.0137895	0.0085229	0.00945147	0.00893858	0.0146816	0.00897098	0.611037	-0.710668	0.00282487	1.31645	down	Tropane, piperidine and pyridine alkaloid biosynthesis(ko00960)
pme2292	Putrescine	0.00458391	0.00350933	0.00395442	0.00197895	0.00182156	0.00211275	0.00401589	0.00197109	0.490822	-1.02673	0.0170215	1.28297	down	Metabolic pathways(ko01100);;Biosynthesis of secondary metabolites(ko01110);;Glutathione metabolism(ko00480);;ABC transporters(ko02010);;Arginine and proline metabolism(ko00330);;Tropane, piperidine and pyridine alkaloid biosynthesis(ko00960)
pmf0096	Oxalic acid	1.18597e-05	2.31515e-05	2.36085e-05	9.16503e-05	9.27962e-05	0.000118988	1.95399e-05	0.000101145	5.17632	2.37193	0.00509878	1.31004	up	Glyoxylate and dicarboxylate metabolism(ko00630);;Metabolic pathways(ko01100)
pme2601	3-Hydroxypropanoic acid	2.48778e-05	2.81648e-05	2.04965e-05	9.80717e-06	1.64971e-05	1.24211e-05	2.4513e-05	1.29085e-05	0.526597	-0.925229	0.0176843	1.19957	down	Propanoate metabolism(ko00640);;beta-Alanine metabolism(ko00410);;Pyrimidine metabolism(ko00240);;Carbon metabolism(ko01200);;Metabolic pathways(ko01100)
Lmgn002679	Phenol	7.83291e-05	0.000112096	9.87264e-05	5.28887e-05	4.27321e-05	4.23712e-05	9.63838e-05	4.59973e-05	0.477231	-1.06724	0.0255715	1.24426	down	Tyrosine metabolism(ko00350)
Lmqp000873	Succinic anhydride	0.000403229	0.000430921	0.000531191	0.00103326	0.00110554	0.00119568	0.000455114	0.00111149	2.44222	1.2882	0.000505932	1.32372	up	--
mws4052	1-Aminocyclopropane-1-carboxylic acid	0.00165484	0.00146457	0.00122871	0.00057909	0.000501787	0.00054386	0.00144937	0.000541579	0.373664	-1.42019	0.0155281	1.29736	down	Cysteine and methionine metabolism(ko00270);;Metabolic pathways(ko01100);;Biosynthesis of secondary metabolites(ko01110)
pme0048	2-Aminoethanesulfinic acid	1.15839e-05	1.0252e-05	1.55065e-05	1.75712e-05	1.99913e-05	1.898e-05	1.24475e-05	1.88475e-05	1.51416	0.598521	0.0391736	1.18479	up	Metabolic pathways(ko01100);;Taurine and hypotaurine metabolism(ko00430)
mws0601	Pyrrole-2-carboxylic acid	1.79826e-05	1.68425e-05	1.90478e-05	9.22341e-06	1.39767e-05	1.20148e-05	1.79576e-05	1.17383e-05	0.653667	-0.613371	0.029716	1.20882	down	--
pme0006	L-Proline	0.00104255	0.000782981	0.000842394	0.000486272	0.000544175	0.000644274	0.000889308	0.000558241	0.627724	-0.671797	0.0316449	1.17805	down	Metabolic pathways(ko01100);;Aminoacyl-tRNA biosynthesis(ko00970);;Biosynthesis of secondary metabolites(ko01110);;Biosynthesis of amino acids(ko01230);;ABC transporters(ko02010);;Arginine and proline metabolism(ko00330);;Carbapenem biosynthesis(ko00332)
mws0376	Fumaric acid	0.000336484	0.000190957	0.000494705	0.00100407	0.00100816	0.00103896	0.000340716	0.00101706	2.98508	1.57777	0.0152504	1.30229	up	Nicotinate and nicotinamide metabolism(ko00760);;Alanine, aspartate and glutamate metabolism(ko00250);;Metabolic pathways(ko01100);;Butanoate metabolism(ko00650);;Phenylalanine metabolism(ko00360);;Biosynthesis of secondary metabolites(ko01110);;Carbon metabolism(ko01200);;Tyrosine metabolism(ko00350);;Oxidative phosphorylation(ko00190);;Citrate cycle (TCA cycle)(ko00020);;Arginine biosynthesis(k…
pmb1096	Indole	2.89597e-05	2.23065e-05	1.96916e-05	1.05661e-05	1.31748e-05	1.31757e-05	2.36526e-05	1.23055e-05	0.52026	-0.942696	0.04392	1.19866	down	Tryptophan metabolism(ko00380);;Benzoxazinoid biosynthesis(ko00402);;Phenylalanine, tyrosine and tryptophan biosynthesis(ko00400);;Metabolic pathways(ko01100);;Biosynthesis of secondary metabolites(ko01110)
mws0256	L-Valine	0.0108116	0.0113222	0.0106775	0.00576171	0.0065301	0.0063847	0.0109371	0.0062255	0.569209	-0.81297	0.000129415	1.33438	down	Biosynthesis of secondary metabolites(ko01110);;Metabolic pathways(ko01100);;Cyanoamino acid metabolism(ko00460);;Valine, leucine and isoleucine degradation(ko00280);;2-Oxocarboxylic acid metabolism(ko01210);;Valine, leucine and isoleucine biosynthesis(ko00290);;Aminoacyl-tRNA biosynthesis(ko00970);;Glucosinolate biosynthesis(ko00966);;Biosynthesis of amino acids(ko01230);;ABC transporters(ko0201…
mws0191	Betaine	0.00079984	0.000816779	0.00076191	0.000392287	0.000422738	0.000455635	0.000792843	0.000423553	0.534221	-0.904491	0.000122886	1.3338	down	ABC transporters(ko02010);;Glycine, serine and threonine metabolism(ko00260);;Metabolic pathways(ko01100)
mws0192	Succinic acid*	0.0310558	0.0318262	0.0412612	0.0665486	0.0612913	0.0655883	0.0347144	0.0644761	1.85733	0.893229	0.00430015	1.30708	up	--
mws0470	Methylmalonic acid*	0.0350826	0.0354876	0.0480755	0.0741375	0.0687379	0.0713925	0.0395486	0.0714227	1.80595	0.852756	0.0101954	1.29433	up	--
pme3096	Aminomalonic acid	0.00138455	0.00132938	0.00188868	0.00299469	0.00300156	0.00311109	0.0015342	0.00303578	1.97873	0.984577	0.0110656	1.30824	up	--
mws0230	L-Threonine*	0.00255949	0.0025461	0.0021355	0.00158783	0.00143204	0.00146268	0.00241369	0.00149418	0.619044	-0.691887	0.0144367	1.28207	down	--
mws0671	L-Homoserine*	0.00220645	0.00211236	0.0019316	0.0013193	0.00124301	0.00124792	0.00208347	0.00127008	0.609596	-0.714076	0.00589945	1.31793	down	--
mws0628	4-Hydroxybenzaldehyde	8.55001e-05	9.5197e-05	7.78007e-05	0.000208986	0.00015867	0.000186898	8.61659e-05	0.000184851	2.14529	1.10118	0.0135054	1.28455	up	Metabolic pathways(ko01100)
mws0133	Nicotinamide	0.00368478	0.00345864	0.00333202	0.00208402	0.00215379	0.00213017	0.00349181	0.00212266	0.607897	-0.718102	0.00433939	1.33015	down	Metabolic pathways(ko01100);;Nicotinate and nicotinamide metabolism(ko00760)
pme1216	2-Picolinic acid	0.000234987	0.000331781	0.000263986	0.000164037	0.000177573	0.000118988	0.000276918	0.000153532	0.554432	-0.850917	0.0295376	1.18216	down	Metabolic pathways(ko01100);;Tryptophan metabolism(ko00380)
mws0236	2-Aminoethanesulfonic acid	3.48068e-05	3.79661e-05	3.72907e-05	1.48859e-05	2.38864e-05	2.51325e-05	3.66879e-05	2.13016e-05	0.580617	-0.784342	0.0326805	1.23178	down	ABC transporters(ko02010);;Metabolic pathways(ko01100);;Sulfur metabolism(ko00920);;Taurine and hypotaurine metabolism(ko00430)
mws0263	5-Oxo-L-Proline	0.000218991	0.00025799	0.000208721	0.000130178	0.000154088	0.000138722	0.000228567	0.000140996	0.61687	-0.696962	0.0152573	1.25899	down	Glutathione metabolism(ko00480)
pme2693	N-Acetylputrescine	0.000816388	0.00079988	0.000654599	0.000417972	0.000494913	0.000467244	0.000756956	0.000460043	0.607754	-0.71844	0.0165029	1.25885	down	Metabolic pathways(ko01100);;Arginine and proline metabolism(ko00330)
pmb0501	Agmatine	0.000821904	0.00079988	0.000697524	0.000409216	0.000484602	0.000447509	0.000773103	0.000447109	0.578331	-0.790033	0.00422923	1.29917	down	Metabolic pathways(ko01100);;Arginine and proline metabolism(ko00330)
mws0227	L-Leucine*	0.00478801	0.0045289	0.00427636	0.00272616	0.00308175	0.0028499	0.00453109	0.00288594	0.636919	-0.650818	0.00131068	1.3145	down	--
mws0258	L-Isoleucine*	0.00459494	0.0044613	0.00419587	0.00262692	0.00300156	0.00273962	0.00441737	0.00278936	0.631453	-0.663252	0.000552671	1.32018	down	--
pmp001198	6-Deoxyfagomine	0.0172103	0.0161666	0.0145407	0.00939854	0.0101961	0.00963509	0.0159725	0.00974325	0.61	-0.713119	0.010055	1.30237	down	--
Lmbn001364	4-Hydroxy-2-Oxopentanoic Acid*	0.000568162	0.000636524	0.000478608	0.000343835	0.000363738	0.000369732	0.000561098	0.000359102	0.639998	-0.643861	0.0441036	1.22294	down	--
pme0243	Glutaric acid	0.000733646	0.00060836	0.000676061	0.000431399	0.000429612	0.000437062	0.000672689	0.000432691	0.643226	-0.636603	0.0216649	1.28804	down	Lysine degradation(ko00310);;Fatty acid degradation(ko00071)
mws0341	2-Hydroxyisocaproic acid	0.00121355	0.000890008	0.000922877	0.000321652	0.000304165	0.000378438	0.00100881	0.000334752	0.331828	-1.59149	0.0186721	1.28434	down	--
Lmrn002746	2-Hydroxy-4-methylpentanoic acid	6.17807e-05	4.22472e-05	5.79481e-05	3.64266e-05	3.31088e-05	2.45521e-05	5.3992e-05	3.13625e-05	0.580873	-0.783706	0.0420883	1.1479	down	--
pmb0374	2-Aminopurine	0.000129629	7.43551e-05	0.000175991	0.000237007	0.000278961	0.000235073	0.000126658	0.000250347	1.97655	0.982988	0.0343055	1.18968	up	--
pme0033	Hypoxanthine	4.96452e-09	5.06966e-09	4.82901e-09	2.62692e-05	2.29126e-05	2.5887e-05	4.9544e-09	2.5023e-05	5050.66	12.3023	0.00179342	1.34108	up	Purine metabolism(ko00230);;Metabolic pathways(ko01100)
mws0146	Nicotinic Acid Methyl Ester(Methyl Nicotinate)	1.63278e-05	2.76578e-05	2.81692e-05	3.47921e-05	4.98923e-05	4.36481e-05	2.40516e-05	4.27775e-05	1.77857	0.830719	0.0334544	1.14206	up	--
Hmgn001653	Protocatechualdehyde*	0.00176516	0.00192084	0.00200672	0.000453582	0.000492622	0.00043532	0.00189757	0.000460508	0.242682	-2.04286	0.00150911	1.339	down	--
mws0749	4-Hydroxybenzoic acid	0.00135697	0.00134064	0.00145407	0.000262108	0.000487467	0.000317494	0.00138389	0.000355689	0.257021	-1.96004	0.000867437	1.33121	down	Ubiquinone and other terpenoid-quinone biosynthesis(ko00130);;Folate biosynthesis(ko00790);;Phenylalanine metabolism(ko00360);;Metabolic pathways(ko01100);;Biosynthesis of secondary metabolites(ko01110)
Lmbn002862	3-Hydroxybenzoic Acid	0.001197	0.00161103	0.00149163	0.000776401	0.000773302	0.000655883	0.00143322	0.000735195	0.512968	-0.963059	0.021356	1.2625	down	Phenylalanine, tyrosine and tryptophan biosynthesis(ko00400)
Lmbn001981	2,5-Dihydroxybenzaldehyde*	0.00152245	0.00152653	0.00165259	0.000319901	0.000337962	0.000345935	0.00156719	0.000334599	0.213502	-2.22768	0.000874564	1.34238	down	--
Lmgn001670	Salicylic acid	9.21195e-05	3.88111e-05	0.000360029	0.00143021	0.00107117	0.0010912	0.000163653	0.00119753	7.31746	2.87134	0.00273868	1.28997	up	Plant hormone signal transduction(ko04075);;Biosynthesis of secondary metabolites(ko01110);;Phenylalanine metabolism(ko00360);;Metabolic pathways(ko01100)
mws2368	Tyrosol	9.76356e-06	3.56566e-06	2.87594e-05	8.40615e-05	7.10292e-05	6.15253e-05	1.40296e-05	7.22053e-05	5.14666	2.36364	0.00465465	1.27195	up	Tyrosine metabolism(ko00350)
pme3207	Muconic acid	2.41055e-05	2.15742e-05	1.2931e-05	5.53988e-05	5.40738e-05	5.10195e-05	1.95369e-05	5.34974e-05	2.73827	1.45327	0.00466307	1.31578	up	Metabolic pathways(ko01100)
pmb0764	4-Methyl-5-thiazoleethanol	7.11581e-05	7.77348e-05	8.31663e-05	4.03962e-05	4.48515e-05	4.27194e-05	7.73531e-05	4.26557e-05	0.551442	-0.85872	0.00491746	1.31607	down	Thiamine metabolism(ko00730);;Metabolic pathways(ko01100)
mws0103	Indole-3-carboxaldehyde	7.39162e-05	5.97094e-05	9.49705e-05	2.66778e-05	3.59156e-05	3.17494e-05	7.61987e-05	3.14476e-05	0.412705	-1.27682	0.0411761	1.21625	down	Metabolic pathways(ko01100);;Purine metabolism(ko00230)
pme0295	4-Acetamidobutyric acid	0.000849485	0.000749184	0.000745814	0.000443074	0.000529282	0.000549084	0.000781494	0.000507147	0.648945	-0.623832	0.00434308	1.27225	down	Metabolic pathways(ko01100);;Arginine and proline metabolism(ko00330)
Lmqp000427	N-Methyl-Trans-4-Hydroxy-L-Proline	6.17807e-05	8.16779e-05	7.08255e-05	5.00866e-05	4.19874e-05	4.71887e-05	7.1428e-05	4.64209e-05	0.649898	-0.621715	0.0345117	1.20497	down	--
mws0567	4-Guanidinobutyric acid	0.00131836	0.00115476	0.00131456	0.000770563	0.000830583	0.000853228	0.00126256	0.000818125	0.647989	-0.625958	0.00619835	1.29985	down	Arginine and proline metabolism(ko00330);;Metabolic pathways(ko01100)
pme2380	α-Ketoglutaric acid	2.565e-05	3.5882e-05	2.29646e-05	8.5229e-05	8.53496e-05	9.63509e-05	2.81655e-05	8.89765e-05	3.15906	1.65949	0.00036064	1.32553	up	--
mws2213	Cinnamic acid	1.4011e-05	1.31811e-05	1.76527e-05	0.000559826	0.000601457	0.000538056	1.49483e-05	0.000566446	37.8938	5.24389	0.0010756	1.34251	up	--
mws1024	p-Coumaraldehyde	9.21195e-06	4.75985e-06	1.66869e-05	5.33557e-05	4.62263e-05	5.25867e-05	1.02196e-05	5.07229e-05	4.96331	2.3113	0.00127163	1.31863	up	Phenylpropanoid biosynthesis(ko00940);;Biosynthesis of secondary metabolites(ko01110);;Metabolic pathways(ko01100)
mws0489	Benzoylformic acid	6.95033e-05	6.02727e-05	5.21533e-05	6.77162e-06	4.85175e-06	8.64836e-06	6.06431e-05	6.75724e-06	0.111426	-3.16584	0.00648525	1.32192	down	Phenylalanine metabolism(ko00360)
Zmgn000173	D-Ribose	0.000310558	0.000343047	0.000275254	0.000197895	0.000197622	0.000207212	0.00030962	0.00020091	0.648891	-0.623951	0.0283233	1.26423	down	ABC transporters(ko02010);;Pentose phosphate pathway(ko00030)
mws0921	p-Coumaryl alcohol	4.78801e-05	1.47584e-05	9.22877e-05	0.000530638	0.000361447	0.000323298	5.1642e-05	0.000405128	7.84492	2.97176	0.0213039	1.25615	up	Phenylpropanoid biosynthesis(ko00940);;Metabolic pathways(ko01100);;Biosynthesis of secondary metabolites(ko01110)
pme1109	Guanine	2.59258e-05	2.09546e-05	3.70224e-05	0.000134849	0.000112845	8.99662e-05	2.79676e-05	0.000112553	4.02441	2.00878	0.0141009	1.27833	up	Purine metabolism(ko00230);;Metabolic pathways(ko01100)
pme0256	Xanthine	2.78565e-05	1.66172e-05	2.91887e-05	8.5229e-05	0.000118573	0.000105638	2.45541e-05	0.000103147	4.20078	2.07066	0.0074027	1.30048	up	Biosynthesis of secondary metabolites(ko01110);;Metabolic pathways(ko01100);;Caffeine metabolism(ko00232);;Purine metabolism(ko00230)
Zmyn002323	2-Hydroxyphenylacetic acid	1.539e-05	1.67299e-05	2.15696e-05	3.16982e-05	2.70369e-05	3.32004e-05	1.78965e-05	3.06452e-05	1.71236	0.775983	0.00846101	1.24421	up	Phenylalanine metabolism(ko00360);;Metabolic pathways(ko01100)
pma0675	o-Anisic acid	9.59807e-06	4.20782e-06	1.50772e-05	4.6117e-05	2.81826e-05	4.90461e-05	9.62771e-06	4.11152e-05	4.27051	2.09441	0.0243921	1.22372	up	--
mws0182	p-Hydroxyphenyl acetic acid	1.86997e-05	1.34064e-05	1.91551e-05	8.23102e-06	1.05398e-05	7.83577e-06	1.70871e-05	8.86887e-06	0.51904	-0.946083	0.0308127	1.20696	down	--
Lmyp004084	Perillyl alcohol	9.81872e-06	1.19419e-05	9.4434e-06	2.00813e-05	2.65787e-05	2.5771e-05	1.04013e-05	2.41437e-05	2.32121	1.21488	0.0127361	1.28287	up	Biosynthesis of secondary metabolites(ko01110);;Limonene and pinene degradation(ko00903);;Monoterpenoid biosynthesis(ko00902)
mws0180	2,5-Dihydroxybenzoic acid; Gentisic Acid*	8.88098e-05	8.50577e-05	0.000149699	0.000298885	0.000326505	0.000216499	0.000107856	0.00028063	2.6019	1.37957	0.0166852	1.22463	up	--
mws0639	2,3-Dihydroxybenzoic Acid*	0.000145626	0.0001059	0.000235548	0.000412135	0.000413573	0.000320396	0.000162358	0.000382035	2.35304	1.23452	0.0123184	1.22728	up	--
mws0183	3,4-Dihydroxybenzoic acid (Protocatechuic acid)*	0.000173207	0.000192647	0.00035681	0.000618786	0.000641554	0.000553727	0.000240888	0.000604689	2.51025	1.32783	0.0131181	1.26929	up	--
mws0885	2,4-Dihydroxybenzoic acid	0.000131836	0.00015378	0.000248962	0.000430231	0.000445078	0.000374375	0.000178193	0.000416562	2.3377	1.22509	0.00848043	1.26903	up	Metabolic pathways(ko01100);;Biosynthesis of secondary metabolites(ko01110);;Phenylalanine, tyrosine and tryptophan biosynthesis(ko00400)
pmb3099	Diethyl phosphate	1.50039e-05	1.28995e-05	2.03355e-05	3.70688e-06	5.3902e-06	4.3532e-06	1.60796e-05	4.48343e-06	0.278827	-1.84256	0.0296549	1.25325	down	--
pmb0819	3-Indoleacetonitrile	7.50194e-05	7.37918e-05	7.78007e-05	3.14063e-05	3.41971e-05	3.55802e-05	7.55373e-05	3.37279e-05	0.446506	-1.16325	1.66477e-05	1.34109	down	Tryptophan metabolism(ko00380)
Lmbn001467	5-Acetamidopentanoic Acid	8.55001e-05	7.71716e-05	8.63856e-05	4.99115e-05	5.27564e-05	4.14425e-05	8.30191e-05	4.80368e-05	0.578623	-0.789304	0.00159429	1.30418	down	Lysine degradation(ko00310)
Lmbn002072	2-Propylsuccinic acid*	1.88652e-05	8.22412e-06	1.14287e-05	2.08986e-05	3.00156e-05	3.54641e-05	1.28393e-05	2.87928e-05	2.24255	1.16514	0.0436489	1.12315	up	--
mws1417	Indole-3-carboxylic acid	0.000168794	0.000170679	0.000147553	2.47514e-05	4.63981e-05	2.77444e-05	0.000162342	3.29646e-05	0.203057	-2.30004	0.000219655	1.33003	down	--
pme3382	N-Acetyl-L-threonine	0.000166587	0.000188704	0.000125554	7.0635e-05	9.16506e-05	7.71968e-05	0.000160282	7.98275e-05	0.498044	-1.00565	0.0379746	1.21111	down	--
pme2761	4-Hydroxy-2-oxoglutaric acid	5.43891e-05	6.81588e-05	6.27771e-05	2.049e-05	3.48845e-05	2.64094e-05	6.1775e-05	2.72613e-05	0.4413	-1.18017	0.00399332	1.276	down	Glyoxylate and dicarboxylate metabolism(ko00630)
pme2914	3-Hydroxy-3-methylpentane-1,5-dioic acid	0.02052	0.0222502	0.0169552	0.00723862	0.00756117	0.00777772	0.0199085	0.00752584	0.378022	-1.40346	0.0147543	1.30469	down	--
Lmbp000123	L-Homomethionine	0.0117494	0.0105336	0.0099263	0.00253352	0.00253185	0.00254227	0.0107364	0.00253588	0.236194	-2.08196	0.00424309	1.33444	down	Glucosinolate biosynthesis(ko00966);;2-Oxocarboxylic acid metabolism(ko01210);;Biosynthesis of secondary metabolites(ko01110)
pme1439	p-Coumaric acid	2.91804e-05	1.21672e-05	0.000103019	0.000318149	0.000233136	0.000223464	4.81221e-05	0.00025825	5.36655	2.424	0.00697767	1.25303	up	Tyrosine metabolism(ko00350);;Phenylalanine metabolism(ko00360);;Metabolic pathways(ko01100);;Biosynthesis of secondary metabolites(ko01110);;Isoquinoline alkaloid biosynthesis(ko00950);;Ubiquinone and other terpenoid-quinone biosynthesis(ko00130);;Phenylpropanoid biosynthesis(ko00940)
Lmbn002739	3-Hydroxycinnamic Acid	7.33646e-05	0.000105336	7.40448e-05	0.00015528	0.000151223	0.000114344	8.42486e-05	0.000140283	1.6651	0.735612	0.0306315	1.15315	up	Phenylalanine metabolism(ko00360)
pme0166	1-Methylxanthine	5.79194e-06	6.87221e-06	7.35083e-06	3.11144e-06	3.12758e-06	2.87311e-06	6.67166e-06	3.03738e-06	0.455266	-1.13522	0.0135551	1.30335	down	Biosynthesis of secondary metabolites(ko01110);;Metabolic pathways(ko01100);;Caffeine metabolism(ko00232)
Lmrn003000	2-Hydroxy-3-phenylpropanoic acid	6.23323e-05	6.87221e-05	9.33608e-05	2.41677e-05	1.86738e-05	2.47842e-05	7.48051e-05	2.25419e-05	0.301342	-1.73053	0.0271576	1.26207	down	--
NK10253223	2-Amino-3-methoxybenzoic acid	2.32781e-05	2.86154e-05	3.28373e-05	5.11958e-05	4.43933e-05	3.83082e-05	2.82436e-05	4.46324e-05	1.58027	0.660168	0.0275346	1.16982	up	--
mws2125	Phosphoenolpyruvate	5.79194e-05	7.37918e-05	7.1362e-05	3.0122e-05	3.85505e-05	3.3955e-05	6.76911e-05	3.42092e-05	0.505372	-0.984582	0.00964197	1.27846	down	Carbon metabolism(ko01200);;Glycolysis / Gluconeogenesis(ko00010);;Biosynthesis of secondary metabolites(ko01110);;Metabolic pathways(ko01100);;Pyruvate metabolism(ko00620);;Phenylalanine, tyrosine and tryptophan biosynthesis(ko00400);;Biosynthesis of amino acids(ko01230);;Carbon fixation in photosynthetic organisms(ko00710);;Citrate cycle (TCA cycle)(ko00020)
Zmzn000078	Dihydroxyacetone phosphate	3.13316e-05	3.5882e-05	2.59693e-05	9.45691e-05	8.01943e-05	9.80922e-05	3.1061e-05	9.09519e-05	2.92817	1.55	0.00227065	1.31841	up	Pentose and glucuronate interconversions(ko00040);;Carbon fixation in photosynthetic organisms(ko00710);;Biosynthesis of amino acids(ko01230);;Inositol phosphate metabolism(ko00562);;Fructose and mannose metabolism(ko00051);;Glycerolipid metabolism(ko00561);;Glycolysis / Gluconeogenesis(ko00010);;Carbon metabolism(ko01200);;Metabolic pathways(ko01100);;Glycerophospholipid metabolism(ko00564);;Bio…
pme3186	DL-Glyceraldehyde-3-phosphate	1.10323e-05	1.95464e-05	1.45407e-05	4.44825e-05	4.90903e-05	4.59698e-05	1.50398e-05	4.65142e-05	3.09275	1.62889	0.0013092	1.3246	up	--
MA10039492	Dehydroascorbic acid	5.44994e-05	6.81588e-05	6.86792e-05	0.000176879	0.000174709	0.00014975	6.37792e-05	0.000167113	2.62018	1.38967	0.00172004	1.32121	up	Metabolic pathways(ko01100);;Glutathione metabolism(ko00480);;Ascorbate and aldarate metabolism(ko00053)
Lmgn002555	2-Propylglutaric acid	0.000404884	0.000330655	0.00040671	0.000101574	0.000111699	0.000117827	0.00038075	0.000110367	0.289867	-1.78654	0.00688245	1.32226	down	--
Lmbn001754	3-Isopropylmalic Acid*	0.00101497	0.00120545	0.00120725	0.000735538	0.000409564	0.000847424	0.00114256	0.000664175	0.581305	-0.782632	0.0490232	1.14743	down	--
pmb0774	N-Hydroxytryptamine*	0.00706065	0.00491757	0.0104092	0.014594	0.0166689	0.0154974	0.00746247	0.0155868	2.08869	1.0626	0.0251162	1.24086	up	--
pme2024	Serotonin*	0.00843969	0.00585828	0.0132529	0.0179798	0.0206214	0.0192702	0.00918364	0.0192905	2.10052	1.07075	0.0317677	1.22537	up	--
pmb0468	N-Formyl-L-Methionine	0.000386681	0.000260243	0.000547288	0.000758888	0.000876409	0.000835815	0.000398071	0.000823704	2.06924	1.0491	0.0231477	1.24	up	Cysteine and methionine metabolism(ko00270)
pmb2795	4-Methoxycinnamic acid*	9.9842e-06	9.85768e-06	1.37895e-05	2.38758e-05	2.39437e-05	2.04891e-05	1.12105e-05	2.27695e-05	2.0311	1.02226	0.00270341	1.28906	up	--
mws0009	Coniferaldehyde	0.000169345	0.000128431	0.000189941	8.63965e-05	9.62331e-05	8.00989e-05	0.000162573	8.75762e-05	0.53869	-0.892474	0.0458633	1.20477	down	Biosynthesis of secondary metabolites(ko01110);;Metabolic pathways(ko01100);;Phenylpropanoid biosynthesis(ko00940)
Hmcp009963	Candicine	8.16388e-05	7.43551e-05	0.000111067	7.70563e-06	7.96214e-06	1.11442e-05	8.90204e-05	8.93733e-06	0.100396	-3.31622	0.0182854	1.29515	down	--
Lmrn001951	(S)-2-Hydroxy-3-(4-Hydroxyphenyl)Propanoic Acid	8.16388e-05	5.51467e-05	7.99469e-05	3.11144e-05	3.52282e-05	3.32585e-05	7.22441e-05	3.32004e-05	0.459558	-1.12168	0.0425713	1.23032	down	--
mws1350	Syringaldehyde; 4-Hydroxy-3,5-Dimethoxybenzaldehyde	0.000394404	0.000354876	0.000317105	6.53811e-05	4.34195e-05	7.60359e-05	0.000355462	6.16122e-05	0.17333	-2.52841	0.00193239	1.32759	down	--
mws0214	D-Sorbitol	3.38139e-05	4.88941e-05	4.5661e-05	8.11426e-05	8.99321e-05	8.30011e-05	4.27897e-05	8.4692e-05	1.97926	0.984963	0.00326762	1.30442	up	ABC transporters(ko02010);;Metabolic pathways(ko01100);;Fructose and mannose metabolism(ko00051);;Galactose metabolism(ko00052)
pme2237	Dulcitol*	3.29865e-05	3.22205e-05	3.38567e-05	5.89598e-05	7.84758e-05	6.73295e-05	3.30212e-05	6.8255e-05	2.067	1.04754	0.0241237	1.28102	up	--
mws1155	D-Mannitol*	8.2742e-06	1.04773e-05	1.05702e-05	1.57615e-05	1.61534e-05	1.75289e-05	9.77389e-06	1.64813e-05	1.68626	0.753823	0.0027673	1.29826	up	--
mws5041	L-Glycyl-L-isoleucine*	0.000340346	0.000233205	0.000654599	0.00119087	0.00147787	0.000940292	0.000409383	0.00120301	2.93859	1.55512	0.0179897	1.2004	up	--
mws0736	N-Glycyl-L-leucine*	0.000417571	0.000277705	0.000847759	0.00146524	0.0018502	0.00117246	0.000514345	0.00149597	2.90849	1.54027	0.0203115	1.18758	up	--
pme0075	N-Acetyl-L-glutamic acid	0.000937743	0.000675955	0.000606309	0.000270281	0.000441068	0.000361606	0.000740002	0.000357652	0.483312	-1.04897	0.0444389	1.16026	down	Biosynthesis of amino acids(ko01230);;Arginine biosynthesis(ko00220);;2-Oxocarboxylic acid metabolism(ko01210);;Biosynthesis of secondary metabolites(ko01110);;Metabolic pathways(ko01100)
pme0422	Isoferulic Acid*	0.00954291	0.010421	0.00965802	0.00119087	0.00203923	0.00221723	0.00987397	0.00181578	0.183895	-2.44304	4.99752e-05	1.33834	down	--
mws0014	Ferulic acid*	0.0190858	0.0212926	0.0188331	0.0030589	0.00510952	0.0029892	0.0197372	0.00371921	0.188437	-2.40785	0.000115746	1.33466	down	--
mws0027	Syringic acid	2.69187e-05	2.27572e-05	1.95307e-05	4.40155e-06	1.01961e-05	6.21057e-06	2.30689e-05	6.93608e-06	0.300669	-1.73375	0.00480722	1.27447	down	--
mws0282	L-Tryptophan	0.0190307	0.0163919	0.0145943	0.0107996	0.010368	0.0101575	0.0166723	0.0104417	0.626288	-0.675101	0.0377328	1.24193	down	Indole alkaloid biosynthesis(ko00901);;Glucosinolate biosynthesis(ko00966);;Phenylalanine, tyrosine and tryptophan biosynthesis(ko00400);;Biosynthesis of amino acids(ko01230);;Glycine, serine and threonine metabolism(ko00260);;2-Oxocarboxylic acid metabolism(ko01210);;Aminoacyl-tRNA biosynthesis(ko00970);;Tryptophan metabolism(ko00380);;Biosynthesis of secondary metabolites(ko01110);;Metabolic pa…
pmb0818	Methoxyindoleacetic acid	0.00142316	0.0010759	0.00111067	0.000618786	0.000710292	0.000632665	0.00120324	0.000653914	0.54346	-0.879755	0.0314926	1.24301	down	Tryptophan metabolism(ko00380)
Zmgn002106	N-Acetyl-L-phenylalanine	0.000117494	0.000132375	0.000119116	7.41375e-05	8.64952e-05	6.55883e-05	0.000122995	7.5407e-05	0.613092	-0.705824	0.00419692	1.28151	down	Phenylalanine metabolism(ko00360)
Lmbp002962	Isofraxetin	9.48775e-06	2.17432e-05	6.86792e-06	5.64496e-05	4.78301e-05	3.67991e-05	1.26996e-05	4.70263e-05	3.70296	1.88868	0.0103584	1.23698	up	--
pme3443	Sinapinaldehyde	0.00428604	0.00438808	0.00280619	0.00099823	0.000922234	0.00144526	0.00382677	0.00112191	0.293174	-1.77017	0.0251227	1.25063	down	--
mws0863	2-Deoxyribose-5'-phosphate	2.2892e-05	1.72932e-05	4.19587e-05	0.000272032	0.000276097	0.000196184	2.73813e-05	0.000248105	9.0611	3.17969	0.00920519	1.3062	up	--
pmb2507	2-Deoxyribose-1-phosphate	0.000783291	0.00064779	0.00162577	0.00328657	0.00347699	0.00263514	0.00101895	0.0031329	3.07464	1.62042	0.00661647	1.2586	up	--
pmb0426	N,N-Dimethyl-5-methoxytryptamine	2.97871e-05	2.77705e-05	3.2569e-05	1.70458e-05	1.87884e-05	2.13017e-05	3.00422e-05	1.90453e-05	0.633951	-0.657557	0.00428323	1.27383	down	--
pmp000284	Fraxidin (8-Hydroxy-6,7-dimethoxycoumarin)	7.44678e-06	1.36318e-05	4.74316e-06	2.8254e-05	2.14233e-05	2.19401e-05	8.60724e-06	2.38725e-05	2.77354	1.47173	0.0120318	1.227	up	--
Lmjp002764	Umckalin (7-hydroxy-5,6-dimethoxycoumarin)	4.14262e-06	9.29438e-06	5.74116e-06	1.42437e-05	1.56379e-05	1.25953e-05	6.39272e-06	1.4159e-05	2.21486	1.14721	0.0187879	1.2251	up	--
mws1639	Isofraxidin	1.95271e-05	3.40231e-05	1.22871e-05	7.82238e-05	7.1602e-05	6.03644e-05	2.19458e-05	7.00634e-05	3.19257	1.67472	0.00485787	1.27212	up	--
pmf0388	Dehydrovomifoliol	4.03229e-06	4.42751e-06	3.94906e-06	5.25384e-09	5.15535e-09	5.22384e-09	4.13629e-06	5.21101e-09	0.00125983	-9.63256	0.00127378	1.34239	down	--
mws4085	Sinapic acid	3.46965e-05	1.90957e-05	2.17305e-05	1.88555e-06	4.55962e-06	1.54974e-06	2.51743e-05	2.66497e-06	0.105861	-3.23976	0.0385703	1.23344	down	Metabolic pathways(ko01100);;Biosynthesis of secondary metabolites(ko01110);;Phenylpropanoid biosynthesis(ko00940)
pme0264	Thymidine	8.32936e-05	6.75955e-05	8.74587e-05	0.000120255	0.000134612	0.000130016	7.94493e-05	0.000128294	1.61479	0.691348	0.00396422	1.28853	up	Pyrimidine metabolism(ko00240);;Metabolic pathways(ko01100)
mws0359	Pentadecanoic Acid	6.34356e-05	7.09753e-05	7.83373e-05	9.22341e-05	0.000128311	0.00012189	7.0916e-05	0.000114145	1.60958	0.686682	0.0458555	1.17941	up	--
pme2563	γ-Glu-Cys	2.89045e-06	2.36021e-06	1.9316e-06	6.71324e-06	4.47942e-06	6.84904e-06	2.39409e-06	6.0139e-06	2.51198	1.32882	0.0306478	1.2274	up	--
pmb0323	N-Caffeoylputrescine	0.0013349	0.00209546	0.00192624	0.00486856	0.0041701	0.00297179	0.00178553	0.00400348	2.24218	1.1649	0.0416411	1.18189	up	--
pme3961	2'-Deoxyadenosine	0.000489833	0.000296857	0.000600943	0.00075305	0.000870681	0.000888053	0.000462544	0.000837261	1.81012	0.856086	0.0344927	1.19213	up	Purine metabolism(ko00230);;Metabolic pathways(ko01100)
pma3101	Nicotinate D-ribonucleoside	0.00672968	0.00737918	0.00579481	0.00458835	0.00420447	0.00445768	0.00663456	0.00441683	0.665732	-0.586987	0.0341764	1.23784	down	Metabolic pathways(ko01100);;Nicotinate and nicotinamide metabolism(ko00760)
Lmlp003161	N-Feruloylputrescine	0.022892	0.0274325	0.0225354	0.0115001	0.0133466	0.0113183	0.0242866	0.012055	0.496364	-1.01053	0.00824956	1.29671	down	Arginine and proline metabolism(ko00330)
pme0230	Adenosine	0.00183687	0.000850577	0.00268278	0.00368936	0.00432476	0.0035348	0.00179008	0.00384964	2.15054	1.1047	0.0428591	1.17134	up	Metabolic pathways(ko01100);;Purine metabolism(ko00230)
mws1060	9-(Arabinosyl)hypoxanthine	0.0168794	0.0137444	0.0164723	0.00840615	0.00962331	0.00713925	0.0156987	0.00838957	0.534412	-0.903976	0.00514241	1.2773	down	--
pmp000087	2-Feruloyl-sn-glycerol	1.53349e-05	2.01097e-05	1.9477e-05	2.81372e-05	2.75525e-05	2.83829e-05	1.83072e-05	2.80242e-05	1.53078	0.614264	0.0206088	1.28468	up	--
pmp000344	3',4',7-Trihydroxyflavone	4.75491e-07	7.32285e-07	4.46415e-07	5.25384e-09	5.15535e-09	5.22384e-09	5.51397e-07	5.21101e-09	0.00945056	-6.72538	0.0265599	1.27715	down	--
pme0376	Naringenin (5,7,4'-Trihydroxyflavanone)*	4.85971e-05	0.000174622	8.37028e-05	0.000266778	0.00039868	0.000323298	0.000102307	0.000329585	3.22153	1.68774	0.0132443	1.21719	up	--
pme2960	Naringenin chalcone*	9.26711e-05	0.000245597	0.000125018	0.000329241	0.000487467	0.000395851	0.000154429	0.000404186	2.6173	1.38808	0.0187425	1.19229	up	--
Lmmn003323	2-Hydroxyhexadecanoic acid	0.00226713	0.00181945	0.00295106	0.00828939	0.00612913	0.00789381	0.00234588	0.00743744	3.17043	1.66468	0.00683732	1.29248	up	--
mws1038	Pantetheine	0.000926711	0.000861843	0.000676061	0.000300636	0.00039467	0.000354641	0.000821538	0.000349983	0.426009	-1.23104	0.0156081	1.27461	down	Carbapenem biosynthesis(ko00332);;Pantothenate and CoA biosynthesis(ko00770)
pmb0889	Punicic acid (9Z,11E,13Z-octadecatrienoic acid)	0.00871549	0.00675955	0.0117506	0.0169874	0.0161534	0.0174128	0.00907521	0.0168512	1.85684	0.892849	0.0270625	1.25619	up	--
mws1521	Salicin	3.75649e-06	4.33175e-06	5.09729e-06	7.23862e-06	7.67574e-06	6.32665e-06	4.39517e-06	7.08034e-06	1.61093	0.687898	0.00845749	1.24251	up	Glycolysis / Gluconeogenesis(ko00010)
mws1094	Aromadendrin (Dihydrokaempferol)	2.16784e-05	2.67002e-05	2.66132e-05	1.03909e-05	1.67262e-05	1.43946e-05	2.49973e-05	1.38373e-05	0.55355	-0.853214	0.0111966	1.22907	down	--
mws0064	Eriodictyol (5,7,3',4'-Tetrahydroxyflavanone)	3.81165e-06	1.76312e-05	5.74116e-06	4.65841e-05	4.27321e-05	4.06299e-05	9.06132e-06	4.33153e-05	4.78025	2.25708	0.00797308	1.29814	up	--
pmn001686	10,16-Dihydroxypalmitic acid	6.89517e-07	9.74502e-07	5.79481e-07	5.25384e-09	5.15535e-09	5.22384e-09	7.47833e-07	5.21101e-09	0.00696814	-7.16501	0.0242119	1.28302	down	--
mws0054	Catechin	7.44678e-05	0.00010421	0.000119652	0.000431399	0.000584272	0.000506713	9.94432e-05	0.000507461	5.10303	2.35135	0.00732539	1.31278	up	Biosynthesis of secondary metabolites(ko01110);;Flavonoid biosynthesis(ko00941)
mws2120	Brevifolin carboxylic acid	0.000954291	0.00110969	0.000869222	0.000133681	0.000210796	0.000174709	0.000977735	0.000173062	0.177003	-2.49816	0.00425407	1.32373	down	--
Zmpn003368	13S-Hydroxy-9Z,11E,15Z-octadecatrienoic acid	0.00130181	0.00125052	0.00099263	0.000318149	0.00024402	0.000348256	0.00118165	0.000303475	0.256823	-1.96115	0.00697484	1.31171	down	--
pme1474	5'-Deoxy-5'-(methylthio)adenosine	0.0263671	0.0270382	0.0214086	0.0126092	0.0157524	0.0177611	0.024938	0.0153742	0.616499	-0.697829	0.0155136	1.20959	down	Zeatin biosynthesis(ko00908);;Metabolic pathways(ko01100);;Cysteine and methionine metabolism(ko00270)
Zmyn005384	2R-Hydroxyoctadecanoic Acid	5.49407e-05	4.42751e-05	4.04564e-05	0.000105661	8.93593e-05	0.000137561	4.65574e-05	0.00011086	2.38116	1.25166	0.0358528	1.22393	up	--
Cmsp004086	Dihydrokaempferide	4.00471e-05	4.08953e-05	3.5842e-05	2.58606e-05	2.8068e-05	1.4917e-05	3.89281e-05	2.29485e-05	0.58951	-0.762413	0.0449627	1.18348	down	--
mws0044	Dihydroquercetin(Taxifolin)	0.000513001	0.000475422	0.00071362	0.00180966	0.00245738	0.00184576	0.000567348	0.0020376	3.59145	1.84457	0.0123497	1.28754	up	--
pme1086	Glutathione reduced form	5.27342e-05	6.53423e-05	4.37294e-05	0.000156448	0.000164398	0.000145107	5.39353e-05	0.000155318	2.8797	1.52592	0.000290901	1.3272	up	--
Lmbn005287	7S,8S-DiHODE; (9Z,12Z)-(7S,8S)-Dihydroxyoctadeca-9,12-dienoic acid	1.05358e-05	9.40704e-06	8.31663e-06	6.18786e-06	3.86078e-06	4.77111e-06	9.41983e-06	4.93992e-06	0.524417	-0.931214	0.00867483	1.24279	down	--
Zmjn004133	9S-Hydroperoxy-10E,12Z-octadecadienoic acid	7.11581e-05	5.23865e-05	0.000113213	0.000166372	0.000185592	0.00024436	7.89194e-05	0.000198775	2.51871	1.33268	0.0175573	1.20853	up	--
pmb2804	13S-Hydroperoxy-9Z,11E-octadecadienoic acid	0.000562646	0.00039656	0.000858491	0.00125508	0.0012201	0.00160198	0.000605899	0.00135905	2.24304	1.16545	0.0146966	1.21312	up	Metabolic pathways(ko01100);;Linoleic acid metabolism(ko00591)
pme3100	Phytanic acid	9.76356e-05	3.61073e-05	0.000194233	0.000426729	0.000228554	0.000329683	0.000109325	0.000328322	3.00316	1.58648	0.0430089	1.11779	up	--
Lmbn005822	9,10-DHOME; (12Z)-9,10-Dihydroxyoctadec-12-enoic acid	1.197e-06	1.58849e-06	9.01415e-07	5.25384e-09	5.15535e-09	5.22384e-09	1.22897e-06	5.21101e-09	0.00424014	-7.88167	0.025435	1.27996	down	--
pmb2871	1-O-Gentisoyl-D-glucoside*	0.00440739	0.00365016	0.00501144	0.0020023	0.00228554	0.00282668	0.00435633	0.0023715	0.544381	-0.87731	0.0188492	1.21892	down	--
pmn001367	Protocatechuic acid-4-O-glucoside*	0.00344207	0.00283338	0.00393833	0.00119671	0.00156379	0.00181093	0.00340459	0.00152381	0.447575	-1.1598	0.0127817	1.25336	down	--
Lmsp009013	4',6-Dihydroxy-5,7-dimethoxyflavanone	1.42868e-06	2.30388e-06	1.49699e-06	5.25384e-09	5.15535e-09	5.22384e-09	1.74318e-06	5.21101e-09	0.00298936	-8.38595	0.025166	1.28061	down	--
Zmtn001661	Vanilloloside	0.00369581	0.00334598	0.00458756	0.00172793	0.00167262	0.00239716	0.00387645	0.00193257	0.498542	-1.00421	0.0164484	1.22642	down	--
pme3459	Cafestol	7.22614e-06	7.54817e-06	8.58491e-06	4.39571e-06	4.96632e-06	4.02816e-06	7.7864e-06	4.4634e-06	0.57323	-0.802815	0.00408201	1.2907	down	--
pme3188	Uridine 5'-monophosphate	0.000310558	0.000246724	0.000280083	0.000495612	0.000408991	0.000567658	0.000279122	0.000490754	1.75821	0.814105	0.0303804	1.22064	up	Pyrimidine metabolism(ko00240);;Metabolic pathways(ko01100)
mws0393	Quinine	1.62726e-05	1.23925e-05	1.18579e-05	0.000108579	0.000109981	0.000106218	1.35077e-05	0.000108259	8.01466	3.00264	1.33024e-06	1.34475	up	--
mws0983	N-Oleoylethanolamine	0.00493142	0.00585828	0.00397052	0.00122006	0.00130029	0.00113183	0.00492007	0.00121739	0.247434	-2.01488	0.0202952	1.29083	down	--
mws0884	Cyclic 3',5'-Adenylic acid	0.000106461	5.05276e-05	0.000142187	0.000239342	0.000260059	0.000221143	9.97255e-05	0.000240181	2.40842	1.26809	0.021422	1.24392	up	Purine metabolism(ko00230)
Zmlp005013	3,3'-O-Dimethylellagic Acid	1.83136e-06	1.79128e-06	1.69552e-06	5.25384e-09	5.15535e-09	5.22384e-09	1.77272e-06	5.21101e-09	0.00293956	-8.41019	0.000519361	1.3444	down	--
Zmhn001883	Vanillic acid-4-O-glucoside	3.92749e-06	5.23302e-06	7.24351e-06	1.71042e-05	1.77e-05	1.57296e-05	5.46801e-06	1.68446e-05	3.08057	1.6232	0.00137837	1.31976	up	--
Lmbn004240	9,10-Dihydroxy-12,13-epoxyoctadecanoic acid	9.54291e-06	7.9988e-06	7.88738e-06	4.54749e-06	5.95729e-06	5.59532e-06	8.47637e-06	5.3667e-06	0.633137	-0.659411	0.0116156	1.23228	down	Linoleic acid metabolism(ko00591)
pmc0066	2'-Deoxyinosine-5'-monophosphate	8.9913e-05	0.000118855	5.63384e-05	0.00029655	0.000238292	0.000245521	8.8369e-05	0.000260121	2.94358	1.55757	0.00262292	1.28862	up	--
mws0675	β-Nicotinamide mononucleotide	4.275e-05	3.54313e-05	4.87193e-05	9.69042e-05	0.000109408	0.000102736	4.23002e-05	0.000103016	2.43535	1.28413	0.00033194	1.326	up	--
pmb3074	5-O-p-Coumaroylquinic acid	4.57288e-05	3.37414e-05	6.38502e-05	0.000102158	0.000107117	7.89381e-05	4.77735e-05	9.60709e-05	2.01097	1.00789	0.0172911	1.19745	up	--
Zmyn000083	D-Glucose 1,6-bisphosphate	7.88807e-06	8.44944e-06	7.67276e-06	1.84468e-05	2.30272e-05	2.40297e-05	8.00342e-06	2.18346e-05	2.72815	1.44792	0.0138345	1.30606	up	Starch and sucrose metabolism(ko00500)
Zmhn001793	6-O-Caffeoyl-D-glucose	0.000766743	0.00373465	0.00151309	0.0109163	0.00859224	0.00725534	0.00200483	0.0089213	4.44991	2.15377	0.00832438	1.24731	up	--
mws0906	Coniferin	0.000772259	0.00370649	0.00171698	0.0106244	0.00882137	0.00696512	0.00206524	0.00880364	4.26276	2.09179	0.00864799	1.24608	up	Phenylpropanoid biosynthesis(ko00940)
Zmlp007578	3,3',4-O-Trimethylellagic acid	6.72968e-05	7.15386e-05	5.74116e-05	2.41677e-05	2.83544e-05	2.50164e-05	6.54157e-05	2.58462e-05	0.395107	-1.33969	0.00686172	1.31419	down	--
Lmtn000940	1-O-(3,4-Dihydroxy-5-methoxy-benzoyl)-glucoside	1.70449e-05	1.44767e-05	2.18915e-05	4.88023e-05	5.47612e-05	5.4386e-05	1.78044e-05	5.26499e-05	2.95713	1.5642	0.000300276	1.32775	up	--
mws1629	Aucubin	1.5059e-05	1.949e-05	1.19652e-05	2.8721e-05	3.23068e-05	4.29516e-05	1.55048e-05	3.46598e-05	2.23543	1.16055	0.0285516	1.20474	up	--
pmb0981	Adenosine 5'-monophosphate	0.00328762	0.00270945	0.00420124	0.00694674	0.00572816	0.0071973	0.00339944	0.00662407	1.94858	0.962422	0.00685413	1.25474	up	Biosynthesis of secondary metabolites(ko01110);;Metabolic pathways(ko01100);;Zeatin biosynthesis(ko00908);;Purine metabolism(ko00230)
pmb1562	1-Stearidonoyl-Glycerol	4.1702e-05	4.38808e-05	4.21197e-05	1.84468e-05	2.01631e-05	2.14758e-05	4.25675e-05	2.00286e-05	0.470514	-1.08769	5.67778e-05	1.33913	down	--
Lmhp011562	1-α-Linolenoyl-glycerol	0.00689517	0.00681588	0.00584847	0.00429064	0.00407272	0.0046202	0.00651984	0.00432785	0.663798	-0.591185	0.0112414	1.27391	down	--
mws2108	Cryptochlorogenic acid (4-O-Caffeoylquinic acid)	9.92904e-05	8.67476e-05	0.000152382	0.0002732	0.000309894	0.000207793	0.000112807	0.000263629	2.337	1.22465	0.018157	1.21323	up	--
mws0178	Chlorogenic acid (3-O-Caffeoylquinic acid)	0.000132939	0.000149837	0.000219452	0.000413886	0.000371185	0.000365089	0.000167409	0.000383386	2.29012	1.19542	0.00467432	1.2945	up	--
Zmhn002334	6-O-Feruloyl-D-glucose	0.000204649	0.000263059	0.000229646	2.61525e-05	3.89515e-05	2.69899e-05	0.000232451	3.06979e-05	0.132062	-2.92072	0.00483504	1.32627	down	--
Hmmn002544	Ferulic acid-4-O-glucoside	0.00055713	0.000613993	0.000863856	0.0012726	0.00136903	0.00157296	0.000678326	0.00140486	2.07107	1.05038	0.00498548	1.2689	up	--
pmb0296	1-Oleoyl-Sn-Glycerol	0.000706065	0.000805513	0.000558019	0.000321652	0.000395816	0.000313431	0.000689866	0.000343633	0.498115	-1.00545	0.0290126	1.23136	down	--
pmp000008	5-Hydroxy-6,7,3',4'-tetramethoxyflavone	0.000201891	0.000237148	0.00019638	3.73023e-05	3.65457e-05	3.72054e-05	0.000211806	3.70178e-05	0.174772	-2.51645	0.005283	1.3317	down	--
Lmdn004267	Epipinoresinol*	0.000368478	0.000303617	0.000485047	9.9823e-05	8.76409e-05	0.000101575	0.000385714	9.63462e-05	0.249787	-2.00123	0.0313042	1.2627	down	--
mws0097	Pinoresinol*	0.000407091	0.000324458	0.000530118	0.000103326	0.000101961	0.00010854	0.000420556	0.000104609	0.24874	-2.00729	0.0338259	1.25844	down	--
pmb0752	3-O-Feruloylquinic acid	0.000226713	0.000178002	0.000239841	6.47974e-05	9.62331e-05	6.32665e-05	0.000214852	7.47657e-05	0.347987	-1.52289	0.00627179	1.28585	down	--
pma3724	1-O-Feruloylquinic acid	0.000181481	0.000185888	0.000215696	0.000114417	0.000135757	0.000117827	0.000194355	0.000122667	0.63115	-0.663945	0.00812548	1.26949	down	--
mws1574	Geniposidic acid	8.49485e-06	9.46337e-06	4.51244e-06	1.99646e-05	1.48932e-05	1.52072e-05	7.49022e-06	1.66883e-05	2.22802	1.15576	0.0148143	1.20977	up	Monoterpenoid biosynthesis(ko00902);;Biosynthesis of secondary metabolites(ko01110)
pme3337	Succinyladenosine	0.000788807	0.000777348	0.0014648	0.0036485	0.00300728	0.00363347	0.00101032	0.00342975	3.39472	1.76329	0.00149165	1.30394	up	--
Lmbp003208	Fraxidin-8-O-glucoside	3.4862e-05	3.57693e-05	4.3783e-05	5.44064e-05	7.21748e-05	7.02317e-05	3.81381e-05	6.56043e-05	1.72018	0.782558	0.0230351	1.22402	up	--
pmb2940	1-O-Glucosyl sinapate	0.000140661	0.000140261	9.87264e-05	6.36298e-05	8.70681e-05	6.15253e-05	0.00012655	7.07411e-05	0.558999	-0.839082	0.0361796	1.16562	down	--
mws1565	Geniposide	0.000524584	0.000625259	0.000584847	0.000980717	0.00110554	0.000777772	0.00057823	0.000954675	1.65103	0.723366	0.0485582	1.18705	up	--
pme3007	Uridine 5'-diphosphate	0.000162726	0.000167862	0.00013092	5.42313e-05	5.09234e-05	5.20643e-05	0.000153836	5.24063e-05	0.340664	-1.55358	0.012274	1.31205	down	Pyrimidine metabolism(ko00240);;Zeatin biosynthesis(ko00908);;Metabolic pathways(ko01100)
mws2523	Trehalose 6-phosphate	0.000286287	0.000245034	0.000265059	0.000181549	0.000133466	0.000153813	0.00026546	0.000156276	0.5887	-0.764396	0.00430225	1.27589	down	Metabolic pathways(ko01100);;Starch and sucrose metabolism(ko00500)
pmb0864	LysoPE 14:0	3.75097e-06	4.86124e-06	4.35147e-06	8.05589e-06	9.0505e-06	1.00994e-05	4.32123e-06	9.0686e-06	2.09862	1.06944	0.00529004	1.29582	up	--
pme2117	Adenosine 5'-diphosphate	0.000198029	0.000215742	0.000171698	0.000110914	0.000107117	0.000138142	0.000195157	0.000118724	0.608354	-0.717018	0.0105824	1.23941	down	Oxidative phosphorylation(ko00190);;Purine metabolism(ko00230);;Zeatin biosynthesis(ko00908);;Metabolic pathways(ko01100);;Biosynthesis of secondary metabolites(ko01110);;Photosynthesis(ko00195)
Lmtn002324	Benzyl-(2''-O-glucosyl)glucoside	1.82584e-06	3.30655e-06	5.84847e-06	1.366e-05	1.22583e-05	1.20148e-05	3.66028e-06	1.26444e-05	3.45448	1.78847	0.00800792	1.2939	up	--
Lmdp003509	Quercetin-3-O-xyloside (Reynoutrin)*	0.000254845	0.000308123	0.000421197	0.000758888	0.000710292	0.000592036	0.000328055	0.000687072	2.09438	1.06652	0.00674733	1.25352	up	--
mws4183	Quercetin-3-O-arabinoside*	0.000121355	0.000174058	0.000205501	0.000330408	0.000331088	0.000297759	0.000166972	0.000319752	1.91501	0.93735	0.0133535	1.26886	up	--
mws1179	Naringenin-7-O-glucoside (Prunin)	8.60517e-05	0.000365016	0.000235548	0.000776401	0.000704564	0.000495104	0.000228872	0.00065869	2.87798	1.52506	0.0212178	1.18117	up	--
Lmlp006175	Isosalipurposide (Phlorizin Chalcone)*	5.40581e-06	1.504e-05	7.1362e-06	2.16575e-05	2.61777e-05	1.88639e-05	9.19401e-06	2.2233e-05	2.41821	1.27394	0.0274561	1.1731	up	--
HJN055	Dihydrocharcone-4'-O-glucoside	2.76358e-06	1.74622e-06	3.13886e-06	8.17264e-06	6.5301e-06	6.09448e-06	2.54955e-06	6.93241e-06	2.71907	1.44311	0.00686081	1.27124	up	--
Lmhp009187	LysoPE 15:0	1.54452e-05	1.62793e-05	1.68479e-05	3.61931e-05	2.8068e-05	3.48256e-05	1.61908e-05	3.30289e-05	2.03998	1.02856	0.0193491	1.28857	up	--
mws2209	Kaempferol-3-O-glucoside (Astragalin)*	0.00138455	0.0014871	0.00180283	0.000630461	0.000744661	0.000650078	0.00155816	0.000675067	0.433246	-1.20674	0.0143779	1.29042	down	--
Lmlp003531	Luteolin-3'-O-glucoside	0.00139007	0.00154343	0.00183502	0.000618786	0.000773302	0.000650078	0.00158951	0.000680722	0.42826	-1.22344	0.0122118	1.28712	down	--
mws0913	Kaempferol-3-O-galactoside (Trifolin)	0.000206303	0.000219122	0.000267205	9.10666e-05	0.000109981	8.53228e-05	0.000230877	9.54567e-05	0.413453	-1.27421	0.0098446	1.29095	down	--
mws0089	Kaempferol-7-O-glucoside*	0.000199132	0.00020673	0.000235548	9.57367e-05	9.56603e-05	9.40292e-05	0.000213803	9.5142e-05	0.444998	-1.16813	0.00849613	1.32278	down	--
Lmtn002796	Aromadendrin-7-O-glucoside	0.000115839	0.000103083	0.000124481	4.04546e-05	5.84272e-05	5.10776e-05	0.000114468	4.99865e-05	0.436686	-1.19533	0.00153516	1.30486	down	--
HJN041	Epicatechin glucoside	1.81481e-05	2.60243e-05	4.48561e-05	0.000158199	0.000167262	0.000147428	2.96762e-05	0.00015763	5.31167	2.40916	0.000340497	1.33005	up	--
Lmdp003286	Isohyperoside	0.00244365	0.00250667	0.00337494	0.00642136	0.00571671	0.00441125	0.00277509	0.00551644	1.98784	0.991205	0.0258867	1.21068	up	--
mws1329	Quercetin-7-O-glucoside*	0.00050583	0.000531188	0.000788738	0.00137767	0.00128311	0.000940292	0.000608585	0.00120036	1.97237	0.979933	0.0263673	1.1811	up	--
mws0091	Quercetin-3-O-glucoside (Isoquercitrin)*	0.000888098	0.00113222	0.00143797	0.00263276	0.00223971	0.00164841	0.00115276	0.00217363	1.88558	0.915006	0.0496291	1.13105	up	--
mws0061	Quercetin-3-O-galactoside (Hyperin)	0.00154452	0.00156033	0.00192624	0.00320484	0.00315622	0.00248423	0.00167703	0.00294843	1.75813	0.814039	0.0162385	1.24163	up	--
Lmhp009769	LysoPE 17:1	5.8471e-06	7.32285e-06	5.95578e-06	1.10331e-05	8.64952e-06	9.69313e-06	6.37524e-06	9.79191e-06	1.53593	0.61911	0.0192005	1.20804	up	--
Lmhp010162	LysoPE 17:0	1.49487e-06	1.57723e-06	1.22871e-06	2.08986e-06	2.14806e-06	2.35653e-06	1.43361e-06	2.19815e-06	1.5333	0.616643	0.0054595	1.27205	up	--
pmd0130	LysoPC 14:0	3.49723e-06	4.39371e-06	2.94033e-06	8.63965e-06	9.27962e-06	1.19568e-05	3.61042e-06	9.95869e-06	2.75832	1.46379	0.0141035	1.2727	up	--
pmb0504	N-(4'-O-glycosyl)-feruloyl agmatine	3.29313e-05	3.59383e-05	3.53054e-05	5.45232e-06	9.0505e-06	7.60359e-06	3.4725e-05	7.3688e-06	0.212204	-2.23647	4.47417e-05	1.33884	down	--
Lmhp008801	LysoPE 18:3	6.39872e-05	7.49184e-05	6.97524e-05	0.000145356	0.000107117	0.000145107	6.95526e-05	0.000132527	1.90541	0.930104	0.0321388	1.24328	up	--
pmb0881	LysoPE 18:2	0.000562646	0.000625259	0.00056875	0.00108579	0.000893593	0.00104477	0.000585551	0.00100805	1.72154	0.783702	0.0117177	1.29195	up	--
pmb2260	LysoPC 15:1	4.55081e-06	5.80195e-06	3.28373e-06	1.44189e-05	1.51223e-05	1.64261e-05	4.5455e-06	1.53224e-05	3.37091	1.75314	0.000408953	1.32633	up	--
pmb0856	LysoPE 18:1(2n isomer)	0.00136249	0.00123362	0.00109994	0.000723862	0.000658739	0.00071973	0.00123201	0.000700777	0.568806	-0.813993	0.0144804	1.29032	down	--
pmb2319	LysoPC 15:0	1.64381e-05	1.54343e-05	1.64186e-05	3.33911e-05	2.65214e-05	3.09368e-05	1.6097e-05	3.02831e-05	1.88129	0.911719	0.0173598	1.29361	up	--
pmb0880	LysoPE 18:0(2n isomer)	8.60517e-06	7.54817e-06	7.1362e-06	3.67769e-06	3.72903e-06	4.98006e-06	7.76318e-06	4.12893e-06	0.53186	-0.91088	0.0040054	1.2748	down	--
Lmhp009129	LysoPC 15:0(2n isomer)	2.29471e-05	2.15179e-05	2.41987e-05	4.53582e-05	3.80923e-05	4.45768e-05	2.28879e-05	4.26757e-05	1.86455	0.898831	0.00787303	1.30731	up	--
pma0680	N1-Caffeoyl-N10-Feruloylspermidine	1.92513e-05	2.43907e-05	2.02282e-05	1.10331e-05	8.24855e-06	1.10862e-05	2.12901e-05	1.01226e-05	0.475461	-1.0726	0.00697476	1.27844	down	--
Lmmn003398	Kaempferol-3-O-(6''-acetyl)glucoside	0.000391094	0.000385858	0.000434074	0.000199062	0.00019533	0.000177611	0.000403675	0.000190668	0.472329	-1.08213	0.00163609	1.32983	down	--
Lmhp008833	LysoPC 16:1(2n isomer)	7.2813e-06	1.31811e-05	5.21533e-06	3.56094e-05	3.75767e-05	3.75536e-05	8.55925e-06	3.69132e-05	4.31267	2.10858	0.00447349	1.32576	up	--
pmb0855	LysoPC 16:0	0.00383923	0.0055879	0.00313349	0.0103326	0.00922234	0.0105057	0.00418687	0.0100202	2.39324	1.25897	0.00529795	1.29421	up	--
pmd0132	LysoPC 16:0(2n isomer)	0.00102048	0.000918172	0.000922877	0.00187387	0.00180437	0.00200247	0.000953845	0.00189357	1.9852	0.989283	0.000562493	1.3328	up	--
Lmhp010515	LysoPC 17:0(2n isomer)	1.42316e-06	1.44767e-06	1.00336e-06	5.14293e-06	5.22981e-06	5.39797e-06	1.2914e-06	5.2569e-06	4.07071	2.02528	0.000148984	1.3414	up	--
pmb2406	LysoPC 17:0	1.15839e-05	1.059e-05	1.20189e-05	2.48682e-05	2.26835e-05	3.09948e-05	1.13976e-05	2.61822e-05	2.29717	1.19986	0.024461	1.27491	up	--
Lmhp009526	2-α-Linolenoyl-glycerol-1-O-glucoside	2.0851e-05	2.15742e-05	2.96716e-05	8.69803e-06	1.00816e-05	1.06799e-05	2.40323e-05	9.81982e-06	0.40861	-1.2912	0.0328562	1.24637	down	--
Lmhp009773	1-α-Linolenoyl-glycerol-3-O-glucoside	1.95823e-05	2.03913e-05	2.36621e-05	1.0099e-05	9.85244e-06	1.18407e-05	2.12119e-05	1.05974e-05	0.499597	-1.00116	0.00501643	1.301	down	--
pmn001382	Isochlorogenic acid A	0.000151142	0.000188704	0.000117506	3.61347e-05	5.84272e-05	5.41538e-05	0.000152451	4.95719e-05	0.325167	-1.62075	0.0279192	1.24021	down	--
pmb0865	LysoPC 18:3(2n isomer)	0.00168242	0.00178565	0.0012931	0.00226499	0.00232563	0.00279766	0.00158706	0.00246276	1.55178	0.633922	0.0182303	1.19775	up	--
pmb0854	LysoPC 18:3	0.000232229	0.000289534	0.000161504	0.000573252	0.000578544	0.0006791	0.000227756	0.000610299	2.67962	1.42203	0.00167075	1.30172	up	--
Hmbn002692	6'-O-Feruloyl-D-sucrose	0.000163829	0.000169552	0.000153455	1.66955e-05	2.57767e-05	1.71806e-05	0.000162279	1.98843e-05	0.122532	-3.02877	5.70416e-05	1.34179	down	--
pmp001273	LysoPC 18:2	0.000220094	0.000220812	0.000129847	0.000446576	0.000473719	0.000509035	0.000190251	0.000476443	2.50429	1.3244	0.002813	1.30721	up	--
pmp001059	Genipin-1-O-(2''-O-apiosyl)glucoside	1.10874e-05	1.47584e-05	8.37028e-06	6.47974e-05	4.33049e-05	7.13925e-05	1.14054e-05	5.98316e-05	5.24592	2.3912	0.0249226	1.26766	up	--
pmp001281	LysoPC 18:1	0.000270291	0.000413459	0.000208184	0.000677162	0.000607185	0.0006791	0.000297311	0.000654482	2.20134	1.13838	0.0173497	1.26419	up	--
pmb3041	Tricin-7-O-saccharic acid	0.00114736	0.00105336	0.00111604	0.000406881	0.000572816	0.00059784	0.00110559	0.000525846	0.475626	-1.0721	0.00396744	1.31162	down	--
pmn001710	Rosmarinic acid-3'-O-glucoside	3.56342e-05	3.5375e-05	3.92759e-05	1.55864e-05	1.77573e-05	1.99667e-05	3.67617e-05	1.77701e-05	0.483387	-1.04875	0.000441559	1.32207	down	--
HJN083	Lariciresinol-4'-O-glucoside	3.94404e-05	3.32345e-05	3.21934e-05	1.20255e-05	1.35757e-05	1.24211e-05	3.49561e-05	1.26741e-05	0.362573	-1.46366	0.00806452	1.3178	down	--
pmd0136	LysoPC 18:0(2n isomer)	2.74152e-05	1.79128e-05	1.90478e-05	3.97541e-05	3.25932e-05	3.87725e-05	2.14586e-05	3.70399e-05	1.72611	0.787527	0.0165185	1.21348	up	--
mws0126	LysoPC 18:0	6.23323e-05	5.35131e-05	5.84847e-05	0.000120255	9.85244e-05	0.000127114	5.811e-05	0.000115297	1.98412	0.988502	0.0157529	1.28463	up	--
Lmmp003817	Kaempferol-3-O-(6''-malonyl)glucoside*	0.00108116	0.00114912	0.00148626	0.000630461	0.000641554	0.000673295	0.00123885	0.000648437	0.523419	-0.933963	0.0409175	1.23758	down	--
Zmfn000481	Uridine-5'-Diphosphate-D-Xylose	0.000401023	0.000442751	0.000380955	0.000281956	0.000270369	0.000249584	0.000408243	0.000267303	0.654765	-0.610952	0.00625672	1.29277	down	--
pmb2228	LysoPC 19:0	2.96216e-05	1.59413e-05	4.33538e-05	8.87315e-05	7.50389e-05	0.000103316	2.96389e-05	8.90288e-05	3.00378	1.58678	0.00642966	1.25782	up	--
pmd0147	LysoPC 20:2	1.64932e-06	2.24755e-06	1.38968e-06	3.77693e-06	3.91806e-06	3.97012e-06	1.76219e-06	3.88837e-06	2.20656	1.1418	0.0109119	1.30717	up	--
pmb0608	Chrysoeriol-7-O-(6''-malonyl)glucoside	2.50433e-06	2.09546e-06	3.11203e-06	1.25508e-05	2.00486e-05	1.364e-05	2.5706e-06	1.54131e-05	5.99592	2.58398	0.0299409	1.26292	up	--
Hmln002189	Quercetin-3-O-(6''-malonyl)galactoside	1.14184e-05	9.91401e-06	1.38968e-05	2.71448e-05	2.20534e-05	2.0431e-05	1.17431e-05	2.32098e-05	1.97646	0.982922	0.013941	1.24567	up	--
pmp000589	Quercetin-7-O-(6''-malonyl)glucoside	1.88652e-05	1.66172e-05	2.83838e-05	5.48151e-05	4.78301e-05	3.99914e-05	2.12888e-05	4.75455e-05	2.23336	1.15922	0.0100423	1.2369	up	--
mws1138	Betanin (Betanidin-5-O-glucoside)	1.81481e-05	1.93774e-05	3.67005e-05	6.77162e-05	7.44661e-05	4.8872e-05	2.4742e-05	6.36847e-05	2.57396	1.36399	0.01794	1.20275	up	--
pme0430	Procyanidin A1	3.08352e-06	3.9994e-06	2.18915e-06	1.10331e-05	1.42631e-05	1.53233e-05	3.09069e-06	1.35398e-05	4.38084	2.13121	0.00751841	1.30111	up	--
pme0432	Procyanidin A2	2.55949e-06	4.31485e-06	9.33608e-06	3.68936e-05	3.98107e-05	3.64508e-05	5.40347e-06	3.77184e-05	6.9804	2.80331	0.00076233	1.33238	up	--
Lmlp007435	Isosalipurposide-6''-O-p-coumaric acid	1.88652e-05	2.59679e-05	2.16232e-05	4.55917e-05	5.6537e-05	5.10195e-05	2.21521e-05	5.10494e-05	2.30449	1.20445	0.0027973	1.30207	up	--
pmp001079	Luteolin-7-O-neohesperidoside (Lonicerin)	1.95823e-05	2.20249e-05	2.37158e-05	6.30461e-06	1.02534e-05	1.13183e-05	2.17743e-05	9.29212e-06	0.426747	-1.22855	0.00360756	1.28436	down	--
Lmsn002815	Kaempferol-3-O-rutinoside(Nicotiflorin)*	0.00014011	0.000130685	0.000148626	3.93454e-05	4.27321e-05	4.37062e-05	0.000139807	4.19279e-05	0.299899	-1.73745	0.00167215	1.33768	down	--
Lmsp004670	Kaempferol-3-O-glucoside-7-O-rhamnoside	0.000849485	0.000923805	0.00104092	0.000269113	0.00038436	0.000391788	0.00093807	0.00034842	0.371423	-1.42887	0.00154827	1.31055	down	--
Lmjp002867	Kaempferol-3-O-neohesperidoside*	0.000843969	0.000963236	0.00122335	0.000293631	0.000399253	0.000359865	0.00101018	0.000350916	0.347378	-1.52542	0.0213779	1.26908	down	--
Lmjp002596	Quercetin-3-O-sambubioside	2.26162e-05	2.53483e-05	4.29782e-05	5.8376e-05	6.5301e-05	4.66083e-05	3.03142e-05	5.67618e-05	1.87245	0.904925	0.0356634	1.13499	up	--
Lmqn000780	Uridine 5'-diphospho-N-acetylglucosamine	0.000120803	0.000144204	9.9263e-05	6.88837e-05	5.78544e-05	5.24126e-05	0.000121423	5.97169e-05	0.491807	-1.02384	0.029477	1.2284	down	Metabolic pathways(ko01100);;Amino sugar and nucleotide sugar metabolism(ko00520);;Vancomycin resistance(ko01502)
mws0059	Quercetin-3-O-rutinoside (Rutin)	0.000155555	0.000194337	0.000225354	0.000448911	0.000478874	0.000376697	0.000191749	0.000434828	2.2677	1.18123	0.00423475	1.28821	up	--
pmb0665	Orientin-7-O-glucoside	1.62726e-05	1.87578e-05	2.76863e-05	4.20307e-05	4.18156e-05	4.12103e-05	2.09056e-05	4.16855e-05	1.99399	0.995661	0.0262051	1.27634	up	--
Lmjp002461	Quercetin-3-O-neohesperidoside	4.33568e-06	4.40497e-06	8.53125e-06	1.92641e-05	1.20291e-05	1.23051e-05	5.7573e-06	1.45328e-05	2.52423	1.33584	0.0445647	1.14015	up	--
Lmhn002379	Strictinin	0.000115839	9.01274e-05	9.01415e-05	1.99646e-05	1.94185e-05	1.75869e-05	9.87026e-05	1.899e-05	0.192396	-2.37785	0.0109356	1.31558	down	--
Cmhn001271	Gemin D	7.17098e-05	5.61606e-05	4.96315e-05	1.4594e-05	2.34855e-05	1.79352e-05	5.91673e-05	1.86716e-05	0.315572	-1.66396	0.015108	1.27114	down	--
pmn001622	1-O-Galloyl-4,6-(-)-hexahydroxydiphenoyl-D-glucose	0.000134594	0.000108716	8.37028e-05	1.84468e-05	2.09078e-05	1.53233e-05	0.000109004	1.8226e-05	0.167204	-2.58032	0.024066	1.27983	down	--
Hmdp001663	1,2,6-Tri-O-galloyl-glucose	8.16388e-06	1.01393e-05	7.18986e-06	2.10737e-06	4.63408e-06	4.18488e-06	8.49769e-06	3.64211e-06	0.4286	-1.2223	0.0144226	1.21286	down	--
Lmmp003266	Quercetin-3-O-(2''-malonyl)glucoside-7-O-arabinoside	1.83687e-05	2.36584e-05	4.89876e-05	7.23862e-05	7.21748e-05	5.54888e-05	3.03383e-05	6.66833e-05	2.19799	1.13619	0.0403884	1.15085	up	--
Lmmp002995	Quercetin-7-O-(2''-malonyl)glucosyl-5-O-glucoside	9.37743e-05	7.32285e-05	0.000166333	0.000302388	0.000271515	0.000219982	0.000111112	0.000264628	2.38164	1.25195	0.015147	1.21079	up	--
Lmmp002755	Quercetin-7-O-rutinoside-4'-O-glucoside	1.86997e-05	1.59976e-05	2.99935e-05	7.18025e-05	5.90001e-05	3.92949e-05	2.15636e-05	5.66992e-05	2.62939	1.39473	0.0478947	1.15688	up	--

## Sheet: Table S6
Table S6 Total identified metabolites in S4 vs S5 during seed development in R. communis.
#ID	Names	S4-1	S4-2	S4-3	S5-1	S5-2	S5-3	S4_Mean	S5_Mean	Fold_change	log2FC	Pvalue	VIP	Regulated	KEGG_pathway_annotation
pmb0782	Piperidine	0.0085229	0.00945147	0.00893858	0.00423436	0.00422169	0.00410306	0.00897098	0.00418637	0.466657	-1.09957	0.00259325	1.27957	down	Tropane, piperidine and pyridine alkaloid biosynthesis(ko00960)
pmf0096	Oxalic acid	9.16503e-05	9.27962e-05	0.000118988	1.40038e-05	7.01666e-06	1.86454e-05	0.000101145	1.3222e-05	0.130723	-2.93541	0.00496985	1.25879	down	Glyoxylate and dicarboxylate metabolism(ko00630);;Metabolic pathways(ko01100)
Lmgn000188	D-Lactic Acid	7.99751e-06	9.73787e-06	8.70641e-06	4.12919e-06	5.2625e-09	4.80828e-09	8.81393e-06	1.37975e-06	0.156542	-2.67537	0.0220274	1.19695	down	Pyruvate metabolism(ko00620);;Propanoate metabolism(ko00640);;Fructose and mannose metabolism(ko00051);;Vancomycin resistance(ko01502);;Metabolic pathways(ko01100);;Glycolysis / Gluconeogenesis(ko00010);;Biosynthesis of secondary metabolites(ko01110)
Lmgn002679	Phenol	5.28887e-05	4.27321e-05	4.23712e-05	4.9816e-09	5.2625e-09	4.80828e-09	4.59973e-05	5.01746e-09	0.000109082	-13.1623	0.00557102	1.27242	down	Tyrosine metabolism(ko00350)
Lmqp000873	Succinic anhydride	0.00103326	0.00110554	0.00119568	0.000490411	0.000435618	0.000306127	0.00111149	0.000410719	0.369521	-1.43627	0.000697592	1.26149	down	--
Lmgn000219	Succinic semialdehyde	1.366e-05	7.67574e-06	1.66583e-05	4.9816e-09	4.18661e-06	3.13072e-06	1.26647e-05	2.44077e-06	0.192723	-2.3754	0.0426301	1.11869	down	Metabolic pathways(ko01100);;Carbon metabolism(ko01200);;Butanoate metabolism(ko00650);;Tyrosine metabolism(ko00350);;Nicotinate and nicotinamide metabolism(ko00760);;Vitamin B6 metabolism(ko00750);;Alanine, aspartate and glutamate metabolism(ko00250)
pme1841	Cadaverine	0.000103326	9.56603e-05	0.000102155	8.96688e-06	1.93543e-05	2.24921e-05	0.00010038	1.69377e-05	0.168736	-2.56716	0.000259066	1.27943	down	Lysine degradation(ko00310);;Biosynthesis of secondary metabolites(ko01110);;Tropane, piperidine and pyridine alkaloid biosynthesis(ko00960);;Metabolic pathways(ko01100);;Glutathione metabolism(ko00480)
ML10172161	Hydroxypyruvic acid*	5.65664e-05	6.18641e-05	7.48751e-05	1.68821e-05	1.52612e-05	3.52073e-05	6.44352e-05	2.24502e-05	0.348415	-1.52112	0.00800066	1.1966	down	--
mws0601	Pyrrole-2-carboxylic acid	9.22341e-06	1.39767e-05	1.20148e-05	4.9816e-09	5.74197e-06	3.87334e-06	1.17383e-05	3.20676e-06	0.273188	-1.87204	0.0187108	1.1489	down	--
mws0255	Cytosine	0.000123173	0.000126592	0.0001631	0.000210334	0.000263125	0.000268195	0.000137622	0.000247218	1.79636	0.845074	0.0110029	1.18904	up	Pyrimidine metabolism(ko00240);;Metabolic pathways(ko01100)
pme2122	Histamine	1.48275e-05	1.22583e-05	1.78191e-05	6.14397e-06	4.62515e-06	3.60087e-06	1.49683e-05	4.79e-06	0.320009	-1.64381	0.0124489	1.21629	down	Metabolic pathways(ko01100);;Biosynthesis of secondary metabolites(ko01110);;Histidine metabolism(ko00340)
mws0823	3-Methyl-2-Oxobutanoic acid	4.38404e-05	5.95729e-05	3.9469e-05	3.0111e-05	1.48519e-05	2.63921e-05	4.76274e-05	2.3785e-05	0.499397	-1.00174	0.0392561	1.08276	down	Glucosinolate biosynthesis(ko00966);;Pantothenate and CoA biosynthesis(ko00770);;Metabolic pathways(ko01100);;Valine, leucine and isoleucine biosynthesis(ko00290);;Valine, leucine and isoleucine degradation(ko00280);;Biosynthesis of amino acids(ko01230);;Biosynthesis of secondary metabolites(ko01110);;2-Oxocarboxylic acid metabolism(ko01210)
pmb1096	Indole	1.05661e-05	1.31748e-05	1.31757e-05	5.47422e-06	3.72468e-06	7.85352e-06	1.23055e-05	5.68414e-06	0.461918	-1.11429	0.0135378	1.17627	down	Benzoxazinoid biosynthesis(ko00402);;Metabolic pathways(ko01100);;Biosynthesis of secondary metabolites(ko01110);;Tryptophan metabolism(ko00380);;Phenylalanine, tyrosine and tryptophan biosynthesis(ko00400)
mws0192	Succinic acid*	0.0665486	0.0612913	0.0655883	0.0235242	0.0191204	0.0201948	0.0644761	0.0209465	0.324872	-1.62206	4.20382e-05	1.28114	down	--
pme1730	D-Erythronolactone	1.62285e-05	1.9934e-05	1.69485e-05	1.14577e-05	3.34461e-06	6.51789e-06	1.77037e-05	7.10672e-06	0.401427	-1.31679	0.029396	1.15296	down	--
mws0470	Methylmalonic acid*	0.0741375	0.0687379	0.0713925	0.0281183	0.0245583	0.0243619	0.0714227	0.0256795	0.359543	-1.47576	3.26842e-05	1.28219	down	--
mws0640	2-Hydroxy-2-methylbutyric acid	2.0023e-06	1.74709e-06	2.4436e-06	4.9816e-09	5.2625e-09	4.80828e-09	2.06433e-06	5.01746e-09	0.00243055	-8.6845	0.00961919	1.26348	down	--
pme3096	Aminomalonic acid	0.00299469	0.00300156	0.00311109	0.00109042	0.000918014	0.000876175	0.00303578	0.000961535	0.316734	-1.65866	6.7187e-05	1.28397	down	--
pmp001287	N-Benzylmethylene isomethylamine	0.0230585	0.0234855	0.0207793	0.00559046	0.00537944	0.00603706	0.0224411	0.00566899	0.252616	-1.98498	0.00161905	1.28032	down	--
pma0134	D-(-)-Threose	0.000175128	0.00017299	0.000150331	4.9816e-09	5.2625e-09	1.66687e-05	0.00016615	5.55965e-06	0.0334617	-4.90135	0.000162656	1.27777	down	--
mws0194	Purine	0.000184468	0.000211942	0.000196765	2.1753e-06	5.2625e-09	1.91263e-05	0.000197725	7.10227e-06	0.03592	-4.79907	7.33749e-05	1.28071	down	--
pmb0069	Benzamide	5.0612e-05	6.5301e-05	4.90461e-05	1.06828e-05	1.76001e-05	9.61656e-06	5.49864e-05	1.26331e-05	0.229751	-2.12186	0.00589267	1.24294	down	--
mws0491	Phenethylamine	0.000201981	0.000236	0.0001898	2.67346e-05	5.68935e-05	4.69074e-05	0.00020926	4.35118e-05	0.207932	-2.26582	0.00117581	1.26325	down	Phenylalanine metabolism(ko00360)
mws0628	4-Hydroxybenzaldehyde	0.000208986	0.00015867	0.000186898	2.56276e-05	3.23936e-05	2.45756e-05	0.000184851	2.75323e-05	0.148943	-2.74717	0.00716605	1.2648	down	Metabolic pathways(ko01100)
Lmbn001930	2-Hydroxybenzaldehyde (Salicylaldehyde)	1.93225e-05	2.45738e-05	2.23464e-05	8.02591e-06	1.08174e-05	1.25549e-05	2.20809e-05	1.04661e-05	0.473987	-1.07708	0.00476823	1.21796	down	--
mws0133	Nicotinamide	0.00208402	0.00215379	0.00213017	0.000339302	0.000254354	0.000372374	0.00212266	0.00032201	0.151701	-2.72069	1.36009e-05	1.28612	down	Metabolic pathways(ko01100);;Nicotinate and nicotinamide metabolism(ko00760)
pme1216	2-Picolinic acid	0.000164037	0.000177573	0.000118988	0.00128968	0.000976486	0.000635761	0.000153532	0.000967309	6.30036	2.65543	0.0487226	1.16798	up	Tryptophan metabolism(ko00380);;Metabolic pathways(ko01100)
pme0490	Nicotinic acid (Vitamin B3)	0.000228834	0.000246884	0.000200247	0.00216976	0.00154367	0.00112727	0.000225322	0.00161357	7.16117	2.8402	0.0442217	1.18087	up	--
Zmyn002856	3-(Hydroxymethyl)phenol	3.85865e-06	4.81166e-06	4.28936e-06	4.9816e-09	5.2625e-09	4.80828e-09	4.31989e-06	5.01746e-09	0.00116148	-9.74982	0.00405283	1.2775	down	--
pmb0302	2-Aminoethylphosphonate	4.05129e-06	5.36729e-06	6.03644e-06	4.9816e-09	5.2625e-09	4.80828e-09	5.15167e-06	5.01746e-09	0.000973947	-10.0039	0.0125948	1.25681	down	ABC transporters(ko02010);;Metabolic pathways(ko01100)
Zmgn000216	2-Hydroxyethylphosphonic acid	0.000164037	0.000109408	0.000199086	1.46127e-05	1.39749e-05	7.31927e-06	0.00015751	1.19689e-05	0.0759883	-3.71808	0.0298303	1.21164	down	--
pmb0812	Imidazole-4-acetate	8.5229e-05	0.000104825	0.000102155	4.9816e-09	5.2625e-09	4.80828e-09	9.74032e-05	5.01746e-09	5.15123e-05	-14.2447	0.00394504	1.27795	down	Histidine metabolism(ko00340)
mws0263	5-Oxo-L-Proline	0.000130178	0.000154088	0.000138722	2.78969e-05	4.09305e-06	1.75769e-05	0.000140996	1.65223e-05	0.117183	-3.09317	0.000223353	1.2716	down	Glutathione metabolism(ko00480)
Rfmb319	Pipecolic acid*	0.00811426	0.00790486	0.00806794	0.00349265	0.00144426	0.0030773	0.00802902	0.0026714	0.332719	-1.58763	0.0126675	1.25253	down	--
mws0425	Citraconic acid	8.87315e-05	8.24855e-05	6.67491e-05	1.33396e-05	9.8818e-06	3.10401e-05	7.93221e-05	1.80872e-05	0.228022	-2.13276	0.00270893	1.23128	down	Glyoxylate and dicarboxylate metabolism(ko00630);;Valine, leucine and isoleucine biosynthesis(ko00290);;Carbon metabolism(ko01200);;2-Oxocarboxylic acid metabolism(ko01210);;Metabolic pathways(ko01100);;C5-Branched dibasic acid metabolism(ko00660)
pma3649	5-Aminolevulinate	0.000601273	0.000675923	0.000655883	0.000214762	0.000209331	0.000262318	0.00064436	0.000228804	0.355087	-1.49376	0.000189202	1.27644	down	Biosynthesis of secondary metabolites(ko01110);;Metabolic pathways(ko01100);;Porphyrin and chlorophyll metabolism(ko00860);;ABC transporters(ko02010);;Glycine, serine and threonine metabolism(ko00260)
mws0227	L-Leucine*	0.00272616	0.00308175	0.0028499	0.00164393	0.00164892	0.00167755	0.00288594	0.0016568	0.574094	-0.80064	0.00667601	1.26964	down	--
mws0258	L-Isoleucine*	0.00262692	0.00300156	0.00273962	0.00151108	0.00161383	0.00161344	0.00278936	0.00157945	0.566242	-0.82051	0.00488423	1.26504	down	--
pme0274	6-Aminocaproic acid	9.86555e-05	0.000120291	0.000120148	4.32845e-05	2.74235e-05	5.12883e-05	0.000113032	4.06654e-05	0.35977	-1.47485	0.00197039	1.24111	down	Metabolic pathways(ko01100)
pmp001198	6-Deoxyfagomine	0.00939854	0.0101961	0.00963509	0.0044779	0.00456083	0.00445567	0.00974325	0.00449814	0.461667	-1.11508	0.00172795	1.2824	down	--
mws0473	2-Methylsuccinic acid*	0.00499115	0.00618641	0.00549664	0.00122326	0.000666583	0.00337114	0.00555807	0.00175366	0.315516	-1.66421	0.0296362	1.16549	down	--
pme0243	Glutaric acid	0.000431399	0.000429612	0.000437062	4.93732e-05	5.31512e-05	4.96855e-05	0.000432691	5.07366e-05	0.117258	-3.09224	4.88864e-07	1.28737	down	Lysine degradation(ko00310);;Fatty acid degradation(ko00071)
Lmmn002164	Monomethyl succinate*	0.000244012	0.000297292	0.000262933	6.03327e-05	2.88853e-05	0.000174167	0.000268079	8.77948e-05	0.327496	-1.61045	0.0426673	1.14288	down	--
pme3034	Ethylmalonic acid	1.77463e-05	1.67262e-05	1.66002e-05	4.9816e-09	5.2625e-09	4.80828e-09	1.70243e-05	5.01746e-09	0.000294724	-11.7283	0.000454247	1.28603	down	--
pme2527	L-Ornithine	0.000630461	0.000403263	0.000696512	0.000155537	0.000291776	3.80923e-05	0.000576745	0.000161802	0.280543	-1.83371	0.0240906	1.12621	down	Metabolic pathways(ko01100);;Glutathione metabolism(ko00480);;ABC transporters(ko02010);;Arginine and proline metabolism(ko00330);;D-Arginine and D-ornithine metabolism(ko00472);;Arginine biosynthesis(ko00220);;2-Oxocarboxylic acid metabolism(ko01210);;Biosynthesis of amino acids(ko01230);;Biosynthesis of secondary metabolites(ko01110)
Lmbn000198	3-Dehydro-L-Threonic Acid*	0.00220078	0.00233136	0.00204891	0.00111809	0.000795222	0.00156536	0.00219368	0.00115956	0.52859	-0.919778	0.0316756	1.16895	down	--
mws0275	L-Malic acid*	0.00280789	0.00293282	0.00269899	0.00151662	0.00117529	0.0020729	0.00281323	0.00158827	0.564572	-0.82477	0.0357444	1.17735	down	--
HJKP000649	N-benzylformamide	0.00220078	0.00230272	0.00226367	0.000719564	0.000660736	0.000828092	0.00225572	0.000736131	0.32634	-1.61555	5.91191e-05	1.28388	down	--
mws0889	D-Threonic Acid	0.00166955	0.00168981	0.00188058	0.000297789	0.000182433	0.000263921	0.00174665	0.000248048	0.142014	-2.8159	0.000295563	1.28117	down	--
pma0948	Phenylethanolamine	2.27666e-05	2.34282e-05	1.70065e-05	1.03507e-05	7.07514e-06	7.5864e-06	2.10671e-05	8.33739e-06	0.395754	-1.33732	0.0119816	1.21038	down	--
Lmbn002862	3-Hydroxybenzoic Acid	0.000776401	0.000773302	0.000655883	9.57574e-06	4.34448e-06	1.85386e-05	0.000735195	1.08196e-05	0.0147166	-6.08641	0.00273599	1.27923	down	Phenylalanine, tyrosine and tryptophan biosynthesis(ko00400)
pme2828	4-Nitrophenol	0.0147108	0.0119719	0.0133498	0.0183766	0.0264294	0.026125	0.0133441	0.0236437	1.77184	0.825246	0.0497376	1.13438	up	--
pmb0764	4-Methyl-5-thiazoleethanol	4.03962e-05	4.48515e-05	4.27194e-05	2.11995e-05	2.11085e-05	2.27058e-05	4.26557e-05	2.16712e-05	0.50805	-0.976958	0.00124235	1.2768	down	Metabolic pathways(ko01100);;Thiamine metabolism(ko00730)
pme0295	4-Acetamidobutyric acid	0.000443074	0.000529282	0.000549084	9.07758e-05	3.64867e-05	0.000147454	0.000507147	9.15721e-05	0.180563	-2.46942	0.000809504	1.25802	down	Metabolic pathways(ko01100);;Arginine and proline metabolism(ko00330)
Lmqp000427	N-Methyl-Trans-4-Hydroxy-L-Proline	5.00866e-05	4.19874e-05	4.71887e-05	0.000121772	0.000121622	8.17407e-05	4.64209e-05	0.000108378	2.33469	1.22323	0.0396077	1.18022	up	--
Lmgn000224	2-Methyl-3-oxosuccinic acid	7.0635e-06	6.30098e-06	8.76445e-06	1.58304e-06	3.01132e-06	3.67032e-06	7.37631e-06	2.75489e-06	0.373479	-1.4209	0.00895579	1.19157	down	--
Wmzn000227	2,2-Dimethylsuccinic acid	0.000519546	0.000514962	0.000493943	0.000193729	0.000155536	0.000166687	0.000509484	0.000171984	0.337565	-1.56676	4.22313e-05	1.28266	down	--
Lmbn001676	3-Hydroxy-3-Methyl-2-Oxopentanoic Acid	6.12948e-05	6.75923e-05	5.86231e-05	2.97235e-05	2.03483e-05	4.65335e-05	6.25034e-05	3.22018e-05	0.5152	-0.956795	0.0461147	1.13459	down	--
pme3146	β-Ureidoisobutyric acid	1.69874e-06	1.93612e-06	3.3955e-06	4.9816e-09	5.2625e-09	4.80828e-09	2.34345e-06	5.01746e-09	0.00214105	-8.86746	0.0478001	1.17427	down	--
mws1050	O-Acetylserine	0.000319317	0.000300728	0.000310528	0.000150001	0.000152612	0.000163481	0.000310191	0.000155365	0.500869	-0.997495	3.62286e-05	1.28234	down	--
mws2213	Cinnamic acid	0.000559826	0.000601457	0.000538056	9.35433e-07	7.65986e-07	4.48238e-07	0.000566446	7.16553e-07	0.001265	-9.62665	0.00107848	1.28461	down	--
mws1024	p-Coumaraldehyde	5.33557e-05	4.62263e-05	5.25867e-05	5.45208e-06	2.11085e-06	1.17536e-05	5.07229e-05	6.43883e-06	0.126941	-2.97777	0.000335574	1.27028	down	Phenylpropanoid biosynthesis(ko00940);;Metabolic pathways(ko01100);;Biosynthesis of secondary metabolites(ko01110)
Lmgp000796	4-Hydroxymandelonitrile	0.00375358	0.00445078	0.00319815	0.00697424	0.00725055	0.00710557	0.00380084	0.00711012	1.87067	0.903556	0.00918515	1.25632	up	--
pme1210	L-Methionine	0.00389368	0.00448515	0.00337809	0.00658678	0.00748444	0.00726584	0.00391897	0.00711235	1.81485	0.859852	0.00177159	1.24496	up	Cysteine and methionine metabolism(ko00270);;Metabolic pathways(ko01100);;2-Oxocarboxylic acid metabolism(ko01210);;Biosynthesis of secondary metabolites(ko01110);;Biosynthesis of amino acids(ko01230);;Aminoacyl-tRNA biosynthesis(ko00970);;Glucosinolate biosynthesis(ko00966)
mws0847	1-Methyladenine	7.18025e-05	9.10778e-05	7.42947e-05	0.000144466	0.000160799	0.000158139	7.90583e-05	0.000154468	1.95385	0.966319	0.000776399	1.25935	up	--
mws0489	Benzoylformic acid	6.77162e-06	4.85175e-06	8.64836e-06	4.9816e-09	5.2625e-09	4.80828e-09	6.75724e-06	5.01746e-09	0.00074253	-10.3953	0.0253497	1.22502	down	Phenylalanine metabolism(ko00360)
Zmgn000173	D-Ribose	0.000197895	0.000197622	0.000207212	1.88747e-05	1.50274e-05	2.06222e-05	0.00020091	1.81747e-05	0.0904623	-3.46654	1.5224e-05	1.28655	down	Pentose phosphate pathway(ko00030);;ABC transporters(ko02010)
mws1499	D-Arabinose	0.000132514	0.000159816	0.000167743	4.3672e-05	9.18014e-05	5.23034e-05	0.000153358	6.25923e-05	0.408146	-1.29284	0.00976959	1.19667	down	--
mws0921	p-Coumaryl alcohol	0.000530638	0.000361447	0.000323298	1.20665e-06	2.50846e-06	9.72341e-06	0.000405128	4.47951e-06	0.011057	-6.49889	0.0242042	1.22513	down	Phenylpropanoid biosynthesis(ko00940);;Metabolic pathways(ko01100);;Biosynthesis of secondary metabolites(ko01110)
pme0183	Isoguanine	0.000156448	0.000163253	0.000140463	0.000324911	0.000300547	0.000273538	0.000153388	0.000299665	1.95364	0.966167	0.00384303	1.25729	up	--
mws0458	Vanillin	0.000276119	0.000226835	0.000250164	1.64393e-05	2.3038e-05	2.13167e-05	0.000251039	2.02647e-05	0.0807231	-3.63087	0.00327463	1.27716	down	Metabolic pathways(ko01100);;Biosynthesis of secondary metabolites(ko01110);;Phenylalanine metabolism(ko00360)
Zmyn002323	2-Hydroxyphenylacetic acid	3.16982e-05	2.70369e-05	3.32004e-05	1.49448e-05	1.02326e-05	1.25015e-05	3.06452e-05	1.25597e-05	0.409841	-1.28686	0.0020096	1.24711	down	Metabolic pathways(ko01100);;Phenylalanine metabolism(ko00360)
pma0675	o-Anisic acid	4.6117e-05	2.81826e-05	4.90461e-05	8.96688e-05	6.7243e-05	8.54805e-05	4.11152e-05	8.07974e-05	1.96515	0.974637	0.0139505	1.16285	up	--
mws0145	O-Anisic acid (2-Methoxybenzoic acid)	1.60534e-05	1.99913e-05	1.66002e-05	3.57568e-06	2.3155e-06	9.99053e-06	1.75483e-05	5.2939e-06	0.301676	-1.72893	0.0195275	1.18006	down	--
mws0437	D-Arabitol	1.4594e-05	1.12845e-05	1.27694e-05	2.91147e-05	2.60786e-05	2.31332e-05	1.28826e-05	2.61088e-05	2.02667	1.01911	0.00597475	1.23477	up	Metabolic pathways(ko01100);;Pentose and glucuronate interconversions(ko00040)
Lmyp004084	Perillyl alcohol	2.00813e-05	2.65787e-05	2.5771e-05	4.9816e-09	5.2625e-09	4.80828e-09	2.41437e-05	5.01746e-09	0.000207817	-12.2324	0.00709747	1.27018	down	Limonene and pinene degradation(ko00903);;Monoterpenoid biosynthesis(ko00902);;Biosynthesis of secondary metabolites(ko01110)
mws0444	3-Aminosalicylic acid	7.82238e-06	1.08262e-05	9.9253e-06	5.3912e-06	7.01666e-06	4.15649e-06	9.52464e-06	5.52145e-06	0.579702	-0.786617	0.0303663	1.10275	down	--
Lmgn002473	2,6-Dihydroxybenzoic acid	5.2947e-05	5.18399e-05	4.15586e-05	4.9816e-09	5.2625e-09	9.45628e-06	4.87818e-05	3.15551e-06	0.0646861	-3.9504	0.000752023	1.25919	down	--
mws0254	L-Histidine	0.00385282	0.00374622	0.00397593	0.00179891	0.00192958	0.000972341	0.00385832	0.00156694	0.406121	-1.30002	0.0134013	1.24369	down	ABC transporters(ko02010);;Metabolic pathways(ko01100);;Biosynthesis of amino acids(ko01230);;beta-Alanine metabolism(ko00410);;Biosynthesis of secondary metabolites(ko01110);;Aminoacyl-tRNA biosynthesis(ko00970);;Histidine metabolism(ko00340)
pmb0819	3-Indoleacetonitrile	3.14063e-05	3.41971e-05	3.55802e-05	2.03692e-05	1.91789e-05	1.934e-05	3.37279e-05	1.96293e-05	0.581992	-0.780929	0.00438626	1.26737	down	Tryptophan metabolism(ko00380)
Zmjn001813	Pimelic acid*	1.73961e-05	3.24787e-05	2.64675e-05	6.86353e-06	6.66583e-06	5.05938e-06	2.54474e-05	6.19625e-06	0.243492	-2.03805	0.0460353	1.17161	down	--
Lmbn002072	2-Propylsuccinic acid*	2.08986e-05	3.00156e-05	3.54641e-05	1.07381e-05	6.43194e-06	4.7228e-06	2.87928e-05	7.29762e-06	0.253453	-1.98021	0.0236529	1.18468	down	--
mws1417	Indole-3-carboxylic acid	2.47514e-05	4.63981e-05	2.77444e-05	0.000129522	0.000137994	9.93711e-05	3.29646e-05	0.000122296	3.7099	1.89138	0.00577074	1.23172	up	--
mws1550	S-Allyl-L-cysteine	2.75535e-05	2.30845e-05	2.4494e-05	4.9816e-09	5.2625e-09	4.80828e-09	2.5044e-05	5.01746e-09	0.000200346	-12.2852	0.00276374	1.27987	down	--
pme3382	N-Acetyl-L-threonine	7.0635e-05	9.16506e-05	7.71968e-05	1.83212e-05	2.40905e-05	3.88402e-05	7.98275e-05	2.7084e-05	0.339282	-1.55944	0.00375636	1.22343	down	--
pme2914	3-Hydroxy-3-methylpentane-1,5-dioic acid	0.00723862	0.00756117	0.00777772	0.00359229	0.00332122	0.0027888	0.00752584	0.0032341	0.429733	-1.21849	0.000268357	1.27657	down	--
Lmbp000123	L-Homomethionine	0.00253352	0.00253185	0.00254227	0.000205353	0.000506954	0.000251633	0.00253588	0.000321313	0.126707	-2.98043	0.00176923	1.28314	down	Glucosinolate biosynthesis(ko00966);;2-Oxocarboxylic acid metabolism(ko01210);;Biosynthesis of secondary metabolites(ko01110)
Lmbn002739	3-Hydroxycinnamic Acid	0.00015528	0.000151223	0.000114344	2.25279e-05	1.28054e-05	2.21715e-05	0.000140283	1.91683e-05	0.13664	-2.87154	0.00835312	1.25591	down	Phenylalanine metabolism(ko00360)
mws0159	Phenylpyruvic acid	2.88377e-05	2.97864e-05	2.49003e-05	4.9816e-09	5.2625e-09	4.80828e-09	2.78415e-05	5.01746e-09	0.000180215	-12.438	0.00287531	1.2797	down	Metabolic pathways(ko01100);;2-Oxocarboxylic acid metabolism(ko01210);;Tropane, piperidine and pyridine alkaloid biosynthesis(ko00960);;Biosynthesis of amino acids(ko01230);;Biosynthesis of secondary metabolites(ko01110);;Phenylalanine, tyrosine and tryptophan biosynthesis(ko00400);;Phenylalanine metabolism(ko00360)
Lmbn002648	α-Hydroxycinnamic Acid*	0.00162285	0.00146068	0.00156715	0.000263471	6.89972e-05	0.000230263	0.00155023	0.000187577	0.121	-3.04693	8.44097e-05	1.27885	down	--
Lmmn001643	2-Hydroxycinnamic acid*	0.00211905	0.00167262	0.00171806	0.00031052	7.13361e-05	0.000322155	0.00183658	0.00023467	0.127776	-2.96831	0.00173008	1.26016	down	--
pme3083	2-(Formylamino)benzoic acid	0.000256271	0.000209078	0.00021708	4.1458e-05	1.63722e-05	3.99621e-05	0.000227476	3.25974e-05	0.1433	-2.80288	0.00109871	1.26795	down	Tryptophan metabolism(ko00380)
pme0021	L-Phenylalanine	0.00112082	0.00113418	0.00100414	0.000267346	0.000247922	0.000291702	0.00108638	0.00026899	0.247603	-2.0139	0.00120853	1.27988	down	ABC transporters(ko02010);;Glucosinolate biosynthesis(ko00966);;Cyanoamino acid metabolism(ko00460);;Phenylpropanoid biosynthesis(ko00940);;Metabolic pathways(ko01100);;Aminoacyl-tRNA biosynthesis(ko00970);;Phenylalanine, tyrosine and tryptophan biosynthesis(ko00400);;Phenylalanine metabolism(ko00360);;Biosynthesis of amino acids(ko01230);;Tropane, piperidine and pyridine alkaloid biosynthesis(ko…
pmc0274	6-Methylmercaptopurine	0.00764726	0.00813399	0.00696512	0.00173249	0.00171908	0.0018592	0.00758212	0.00177026	0.233478	-2.09864	0.00296129	1.27836	down	--
mws0344	D-Xylonic acid	0.000677162	0.000618641	0.000795185	0.000108488	4.06967e-05	0.000233469	0.000696996	0.000127551	0.183001	-2.45007	0.0018058	1.24339	down	--
pme2801	7-Methylxanthine	1.06244e-05	1.04825e-05	9.40292e-06	2.94468e-06	2.60201e-06	3.02922e-06	1.017e-05	2.85864e-06	0.281086	-1.83092	0.00115473	1.27895	down	Metabolic pathways(ko01100);;Biosynthesis of secondary metabolites(ko01110);;Caffeine metabolism(ko00232)
pme0166	1-Methylxanthine	3.11144e-06	3.12758e-06	2.87311e-06	4.9816e-09	5.2625e-09	4.80828e-09	3.03738e-06	5.01746e-09	0.0016519	-9.24165	0.000735126	1.28533	down	Caffeine metabolism(ko00232);;Biosynthesis of secondary metabolites(ko01110);;Metabolic pathways(ko01100)
mws0467	3-(4-Hydroxyphenyl)-propionic acid	5.06704e-05	5.5334e-05	5.33412e-05	8.46872e-06	5.2625e-09	4.80828e-09	5.31152e-05	2.82626e-06	0.05321	-4.23216	0.000667468	1.27739	down	--
Lmrn003000	2-Hydroxy-3-phenylpropanoic acid	2.41677e-05	1.86738e-05	2.47842e-05	4.9816e-09	1.30393e-06	2.14236e-06	2.25419e-05	1.15042e-06	0.0510348	-4.29237	0.00458691	1.26468	down	--
mws2125	Phosphoenolpyruvate	3.0122e-05	3.85505e-05	3.3955e-05	0.000111809	8.18611e-05	0.000136235	3.42092e-05	0.000109968	3.21458	1.68463	0.0377406	1.18746	up	Carbon metabolism(ko01200);;Metabolic pathways(ko01100);;Glycolysis / Gluconeogenesis(ko00010);;Pyruvate metabolism(ko00620);;Carbon fixation in photosynthetic organisms(ko00710);;Citrate cycle (TCA cycle)(ko00020);;Biosynthesis of secondary metabolites(ko01110);;Biosynthesis of amino acids(ko01230);;Phenylalanine, tyrosine and tryptophan biosynthesis(ko00400)
pme0181	3-Methyl-L-Histidine	0.000239925	0.000290418	0.000282088	0.000159965	0.000149689	0.000133029	0.00027081	0.000147561	0.544886	-0.875972	0.00621407	1.23949	down	Histidine metabolism(ko00340)
Zmzn000078	Dihydroxyacetone phosphate	9.45691e-05	8.01943e-05	9.80922e-05	1.3395e-05	3.42062e-06	1.88057e-05	9.09519e-05	1.18738e-05	0.13055	-2.93733	0.000446878	1.26695	down	Inositol phosphate metabolism(ko00562);;Glycerophospholipid metabolism(ko00564);;Carbon fixation in photosynthetic organisms(ko00710);;Glycerolipid metabolism(ko00561);;Propanoate metabolism(ko00640);;Pentose and glucuronate interconversions(ko00040);;Carbon metabolism(ko01200);;Metabolic pathways(ko01100);;Glycolysis / Gluconeogenesis(ko00010);;Galactose metabolism(ko00052);;Fructose and mannose…
pme3186	DL-Glyceraldehyde-3-phosphate	4.44825e-05	4.90903e-05	4.59698e-05	1.64393e-05	2.09915e-05	1.3944e-05	4.65142e-05	1.71249e-05	0.368165	-1.44157	0.000629067	1.27018	down	--
Xmbp001692	2,4,6-Trihydroxybenzoic acid	0.000154113	0.000123728	0.000151491	0.000228046	0.00025143	0.000191797	0.000143111	0.000223758	1.56353	0.644806	0.0247207	1.15456	up	--
pme0253	N-Acetyl-L-leucine	0.00014594	0.000254903	0.000301242	2.87272e-05	1.98221e-05	1.11125e-05	0.000234028	1.98873e-05	0.084978	-3.55677	0.0417591	1.1837	down	--
MA10039492	Dehydroascorbic acid	0.000176879	0.000174709	0.00014975	9.68644e-06	6.13958e-06	1.76838e-05	0.000167113	1.11699e-05	0.0668407	-3.90313	0.00102387	1.27776	down	Metabolic pathways(ko01100);;Glutathione metabolism(ko00480);;Ascorbate and aldarate metabolism(ko00053)
mws0154	Shikimic acid	0.000145356	0.000171272	0.000114344	3.548e-06	6.89972e-06	1.78975e-05	0.000143657	9.4484e-06	0.0657703	-3.92642	0.0106745	1.24755	down	Metabolic pathways(ko01100);;Phenylalanine, tyrosine and tryptophan biosynthesis(ko00400);;Biosynthesis of secondary metabolites(ko01110);;Biosynthesis of amino acids(ko01230)
Lmgn002555	2-Propylglutaric acid	0.000101574	0.000111699	0.000117827	8.30266e-06	8.30305e-06	5.10212e-05	0.000110367	2.25423e-05	0.204249	-2.2916	0.0172957	1.21894	down	--
mws0260	L-Arginine	0.0192641	0.0149505	0.0201408	0.00489304	0.00373637	0.00742612	0.0181185	0.00535184	0.295381	-1.75935	0.00426075	1.23163	down	Biosynthesis of secondary metabolites(ko01110);;Biosynthesis of amino acids(ko01230);;Aminoacyl-tRNA biosynthesis(ko00970);;D-Arginine and D-ornithine metabolism(ko00472);;Arginine biosynthesis(ko00220);;Arginine and proline metabolism(ko00330);;ABC transporters(ko02010);;Monobactam biosynthesis(ko00261);;Metabolic pathways(ko01100)
pme2559	N-Acetyl-L-Aspartic Acid	0.000281372	0.000315049	0.000237395	1.3561e-05	1.80094e-05	3.69169e-05	0.000277939	2.28291e-05	0.0821373	-3.60582	0.00429834	1.26566	down	Metabolic pathways(ko01100);;Alanine, aspartate and glutamate metabolism(ko00250)
pme0008	L-Citrulline	0.00104493	0.000893593	0.00119568	0.000265685	0.000468362	0.000409772	0.00104473	0.000381273	0.364948	-1.45424	0.00488471	1.22747	down	Biosynthesis of amino acids(ko01230);;Biosynthesis of secondary metabolites(ko01110);;Arginine biosynthesis(ko00220);;Metabolic pathways(ko01100)
Hmfn000531	L-Ascorbic acid (Vitamin C)	0.00157615	0.0018101	0.00175869	0.000653143	0.000243244	0.000544938	0.00171498	0.000480442	0.280144	-1.83576	0.0024547	1.25461	down	--
mws4175	D-Glucurono-6,3-lactone	8.58127e-05	0.000104253	8.82249e-05	5.41887e-05	2.105e-05	4.07635e-05	9.27634e-05	3.86674e-05	0.416839	-1.26244	0.0138514	1.18811	down	--
pme3140	6-Hydroxy-4-methylcoumarin	3.3683e-05	3.54e-05	4.22551e-05	4.9816e-09	5.18064e-06	7.10557e-06	3.71127e-05	4.09706e-06	0.110395	-3.17925	0.000747628	1.26254	down	--
Zmgn001448	2-Propylmalic Acid*	0.00075305	0.000395243	0.000853228	4.31738e-05	3.40893e-05	2.3988e-05	0.000667174	3.37504e-05	0.0505871	-4.30509	0.0447382	1.17867	down	--
[truncated: 233 more rows]

## Sheet: Table S7
Table S7 The detail information of all genes for transcriptome profiling.
[truncated: 32,195 more rows]
[truncated: 35 more columns]

## Sheet: Table S8
Table S8 The list of 9,940 DEGs among 10 different comparisons.
[truncated: 9,941 more rows]

[truncated: 5 more sheets: Table S9, Table S10, Table S11, Table S12, Table S13]
